# Supplementary material for: Driving through stop signs: predicting stop codon reassignment improves functional annotation of bacteriophages
Source: ISME Commun. 2024 Jun 19;4(1):ycae079. doi: 10.1093/ismeco/ycae079 (PMC11210395; doi:10.1093/ismeco/ycae079)
Supplement: Cook_Supplementary_Tables_ycae079 [file cook_supplementary_tables_ycae079.xlsx]

## Sheet: Supplementary Table 1
Title: Viruses predicted to use alternate translation tables
This table includes the ID (UHGV) or Accession (INPHARED) for sequences predicted to use alternate translation tables, as well as predicted translation table and viral taxonomy.
ID_Accession	Dataset	Translation_Table	Genus	Subfamily	Family	Order	Class	Phylum	Kingdom	Realm
AF074945	INPHARED	4	Unclassified	Unclassified	Unclassified	Unclassified	Unclassified	Unclassified	Unclassified	Unclassified
AF133242	INPHARED	4	Suturavirus	Unclassified	Plectroviridae	Tubulavirales	Faserviricetes	Hofneiviricota	Loebvirae	Monodnaviria
AF246223	INPHARED	4	Delislevirus	Unclassified	Unclassified	Unclassified	Caudoviricetes	Uroviricota	Heunggongvirae	Duplodnaviria
AJ969242	INPHARED	4	Unclassified	Unclassified	Plectroviridae	Tubulavirales	Faserviricetes	Hofneiviricota	Loebvirae	Monodnaviria
AP011616	INPHARED	4	Unclassified	Unclassified	Unclassified	Unclassified	Caudoviricetes	Uroviricota	Heunggongvirae	Duplodnaviria
AP011617	INPHARED	4	Unclassified	Unclassified	Unclassified	Unclassified	Caudoviricetes	Uroviricota	Heunggongvirae	Duplodnaviria
AY583234	INPHARED	4	Unclassified	Unclassified	Unclassified	Unclassified	Unclassified	Unclassified	Unclassified	Unclassified
AY583235	INPHARED	4	Unclassified	Unclassified	Unclassified	Unclassified	Unclassified	Unclassified	Unclassified	Unclassified
AY583236	INPHARED	4	Unclassified	Unclassified	Unclassified	Unclassified	Unclassified	Unclassified	Unclassified	Unclassified
DQ997624	INPHARED	4	Unclassified	Unclassified	Unclassified	Unclassified	Caudoviricetes	Uroviricota	Heunggongvirae	Duplodnaviria
EF506570	INPHARED	4	Vespertiliovirus	Unclassified	Plectroviridae	Tubulavirales	Faserviricetes	Hofneiviricota	Loebvirae	Monodnaviria
GQ153916	INPHARED	15	Inovirus	Unclassified	Inoviridae	Tubulavirales	Faserviricetes	Hofneiviricota	Loebvirae	Monodnaviria
KX452695	INPHARED	15	Mydovirus	Vequintavirinae	Unclassified	Unclassified	Caudoviricetes	Uroviricota	Heunggongvirae	Duplodnaviria
KX452696	INPHARED	15	Teetrevirus	Studiervirinae	Autographiviridae	Unclassified	Caudoviricetes	Uroviricota	Heunggongvirae	Duplodnaviria
MG676224	INPHARED	15	Shenzhenvirus	Unclassified	Demerecviridae	Unclassified	Caudoviricetes	Uroviricota	Heunggongvirae	Duplodnaviria
MG676225	INPHARED	15	Shenzhenvirus	Unclassified	Demerecviridae	Unclassified	Caudoviricetes	Uroviricota	Heunggongvirae	Duplodnaviria
MG945437	INPHARED	15	Unclassified	Unclassified	Microviridae	Petitvirales	Malgrandaviricetes	Phixviricota	Sangervirae	Monodnaviria
MG945533	INPHARED	15	Unclassified	Unclassified	Microviridae	Petitvirales	Malgrandaviricetes	Phixviricota	Sangervirae	Monodnaviria
MG945609	INPHARED	15	Unclassified	Unclassified	Microviridae	Petitvirales	Malgrandaviricetes	Phixviricota	Sangervirae	Monodnaviria
MG945824	INPHARED	15	Unclassified	Unclassified	Microviridae	Petitvirales	Malgrandaviricetes	Phixviricota	Sangervirae	Monodnaviria
MH992168	INPHARED	4	Unclassified	Unclassified	Microviridae	Petitvirales	Malgrandaviricetes	Phixviricota	Sangervirae	Monodnaviria
MK250015	INPHARED	15	Unclassified	Unclassified	Unclassified	Unclassified	Caudoviricetes	Uroviricota	Heunggongvirae	Duplodnaviria
MK250016	INPHARED	15	Unclassified	Unclassified	Unclassified	Unclassified	Caudoviricetes	Uroviricota	Heunggongvirae	Duplodnaviria
MK250017	INPHARED	15	Unclassified	Unclassified	Unclassified	Unclassified	Caudoviricetes	Uroviricota	Heunggongvirae	Duplodnaviria
MK250018	INPHARED	15	Unclassified	Unclassified	Unclassified	Unclassified	Caudoviricetes	Uroviricota	Heunggongvirae	Duplodnaviria
MK250019	INPHARED	15	Unclassified	Unclassified	Unclassified	Unclassified	Caudoviricetes	Uroviricota	Heunggongvirae	Duplodnaviria
MK250020	INPHARED	15	Unclassified	Unclassified	Unclassified	Unclassified	Caudoviricetes	Uroviricota	Heunggongvirae	Duplodnaviria
MK250021	INPHARED	15	Unclassified	Unclassified	Unclassified	Unclassified	Caudoviricetes	Uroviricota	Heunggongvirae	Duplodnaviria
MK250022	INPHARED	15	Unclassified	Unclassified	Unclassified	Unclassified	Caudoviricetes	Uroviricota	Heunggongvirae	Duplodnaviria
MK250023	INPHARED	15	Unclassified	Unclassified	Unclassified	Unclassified	Caudoviricetes	Uroviricota	Heunggongvirae	Duplodnaviria
MK250024	INPHARED	15	Unclassified	Unclassified	Unclassified	Unclassified	Caudoviricetes	Uroviricota	Heunggongvirae	Duplodnaviria
MK250025	INPHARED	15	Unclassified	Unclassified	Unclassified	Unclassified	Caudoviricetes	Uroviricota	Heunggongvirae	Duplodnaviria
MK250026	INPHARED	15	Unclassified	Unclassified	Unclassified	Unclassified	Caudoviricetes	Uroviricota	Heunggongvirae	Duplodnaviria
MK250027	INPHARED	15	Unclassified	Unclassified	Unclassified	Unclassified	Caudoviricetes	Uroviricota	Heunggongvirae	Duplodnaviria
MK250028	INPHARED	15	Unclassified	Unclassified	Unclassified	Unclassified	Caudoviricetes	Uroviricota	Heunggongvirae	Duplodnaviria
MK250029	INPHARED	15	Unclassified	Unclassified	Unclassified	Unclassified	Caudoviricetes	Uroviricota	Heunggongvirae	Duplodnaviria
MK318083	INPHARED	15	Shenzhenvirus	Unclassified	Demerecviridae	Unclassified	Caudoviricetes	Uroviricota	Heunggongvirae	Duplodnaviria
MT135343	INPHARED	15	Microvirus	Unclassified	Microviridae	Petitvirales	Malgrandaviricetes	Phixviricota	Sangervirae	Monodnaviria
MT135416	INPHARED	15	Microvirus	Unclassified	Microviridae	Petitvirales	Malgrandaviricetes	Phixviricota	Sangervirae	Monodnaviria
MT774395	INPHARED	15	Buchavirus	Loutivirinae	Suoliviridae	Crassvirales	Caudoviricetes	Uroviricota	Heunggongvirae	Duplodnaviria
MT774396	INPHARED	15	Blohavirus	Loutivirinae	Suoliviridae	Crassvirales	Caudoviricetes	Uroviricota	Heunggongvirae	Duplodnaviria
MT774397	INPHARED	15	Buchavirus	Loutivirinae	Suoliviridae	Crassvirales	Caudoviricetes	Uroviricota	Heunggongvirae	Duplodnaviria
MT774398	INPHARED	15	Buchavirus	Loutivirinae	Suoliviridae	Crassvirales	Caudoviricetes	Uroviricota	Heunggongvirae	Duplodnaviria
MT774399	INPHARED	15	Buchavirus	Loutivirinae	Suoliviridae	Crassvirales	Caudoviricetes	Uroviricota	Heunggongvirae	Duplodnaviria
MT774400	INPHARED	15	Buorbuivirus	Loutivirinae	Suoliviridae	Crassvirales	Caudoviricetes	Uroviricota	Heunggongvirae	Duplodnaviria
MT774401	INPHARED	15	Afonbuvirus	Bearivirinae	Suoliviridae	Crassvirales	Caudoviricetes	Uroviricota	Heunggongvirae	Duplodnaviria
MT774402	INPHARED	15	Burzaovirus	Oafivirinae	Suoliviridae	Crassvirales	Caudoviricetes	Uroviricota	Heunggongvirae	Duplodnaviria
MT774403	INPHARED	15	Buchavirus	Loutivirinae	Suoliviridae	Crassvirales	Caudoviricetes	Uroviricota	Heunggongvirae	Duplodnaviria
MT774404	INPHARED	15	Aurodevirus	Uncouvirinae	Suoliviridae	Crassvirales	Caudoviricetes	Uroviricota	Heunggongvirae	Duplodnaviria
MT774405	INPHARED	15	Birpovirus	Uncouvirinae	Suoliviridae	Crassvirales	Caudoviricetes	Uroviricota	Heunggongvirae	Duplodnaviria
MT774406	INPHARED	15	Burzaovirus	Oafivirinae	Suoliviridae	Crassvirales	Caudoviricetes	Uroviricota	Heunggongvirae	Duplodnaviria
MT774407	INPHARED	15	Aurodevirus	Uncouvirinae	Suoliviridae	Crassvirales	Caudoviricetes	Uroviricota	Heunggongvirae	Duplodnaviria
MT774408	INPHARED	15	Chuhaivirus	Oafivirinae	Suoliviridae	Crassvirales	Caudoviricetes	Uroviricota	Heunggongvirae	Duplodnaviria
MT774409	INPHARED	15	Cacepaovirus	Oafivirinae	Suoliviridae	Crassvirales	Caudoviricetes	Uroviricota	Heunggongvirae	Duplodnaviria
MT774410	INPHARED	15	Buhlduvirus	Oafivirinae	Suoliviridae	Crassvirales	Caudoviricetes	Uroviricota	Heunggongvirae	Duplodnaviria
MT774411	INPHARED	15	Buhlduvirus	Oafivirinae	Suoliviridae	Crassvirales	Caudoviricetes	Uroviricota	Heunggongvirae	Duplodnaviria
MW353166	INPHARED	4	Unclassified	Unclassified	Unclassified	Unclassified	Unclassified	Unclassified	Unclassified	Unclassified
MW353167	INPHARED	4	Unclassified	Unclassified	Unclassified	Unclassified	Unclassified	Unclassified	Unclassified	Unclassified
MW353168	INPHARED	4	Unclassified	Unclassified	Unclassified	Unclassified	Unclassified	Unclassified	Unclassified	Unclassified
MW353169	INPHARED	4	Unclassified	Unclassified	Unclassified	Unclassified	Unclassified	Unclassified	Unclassified	Unclassified
MW353170	INPHARED	4	Unclassified	Unclassified	Unclassified	Unclassified	Unclassified	Unclassified	Unclassified	Unclassified
MW353171	INPHARED	4	Unclassified	Unclassified	Unclassified	Unclassified	Unclassified	Unclassified	Unclassified	Unclassified
MW353172	INPHARED	4	Unclassified	Unclassified	Unclassified	Unclassified	Unclassified	Unclassified	Unclassified	Unclassified
MW358880	INPHARED	4	Unclassified	Unclassified	Unclassified	Unclassified	Unclassified	Unclassified	Unclassified	Unclassified
MW865341	INPHARED	15	Unclassified	Unclassified	Demerecviridae	Unclassified	Caudoviricetes	Uroviricota	Heunggongvirae	Duplodnaviria
MZ364229	INPHARED	15	Unclassified	Unclassified	Microviridae	Petitvirales	Malgrandaviricetes	Phixviricota	Sangervirae	Monodnaviria
MZ560702	INPHARED	15	Jiaodavirus	Tevenvirinae	Straboviridae	Unclassified	Caudoviricetes	Uroviricota	Heunggongvirae	Duplodnaviria
OL689226	INPHARED	4	Unclassified	Unclassified	Unclassified	Unclassified	Unclassified	Unclassified	Unclassified	Unclassified
OL689227	INPHARED	4	Unclassified	Unclassified	Unclassified	Unclassified	Unclassified	Unclassified	Unclassified	Unclassified
OL689230	INPHARED	4	Unclassified	Unclassified	Unclassified	Unclassified	Unclassified	Unclassified	Unclassified	Unclassified
OM869516	INPHARED	15	Unclassified	Unclassified	Microviridae	Petitvirales	Malgrandaviricetes	Phixviricota	Sangervirae	Monodnaviria
OM869632	INPHARED	4	Unclassified	Unclassified	Microviridae	Petitvirales	Malgrandaviricetes	Phixviricota	Sangervirae	Monodnaviria
OQ749652	INPHARED	15	Unclassified	Unclassified	Unclassified	Unclassified	Caudoviricetes	Uroviricota	Heunggongvirae	Duplodnaviria
SPVDNA	INPHARED	4	Spiromicrovirus	Gokushovirinae	Microviridae	Petitvirales	Malgrandaviricetes	Phixviricota	Sangervirae	Monodnaviria
SVU28974	INPHARED	4	Vespertiliovirus	Unclassified	Plectroviridae	Tubulavirales	Faserviricetes	Hofneiviricota	Loebvirae	Monodnaviria
X51344	INPHARED	4	Vespertiliovirus	Unclassified	Plectroviridae	Tubulavirales	Faserviricetes	Hofneiviricota	Loebvirae	Monodnaviria
UHGV-0002146	UHGV	15	Unclassified	Unclassified	Unclassified	Unclassified	Caudoviricetes	Uroviricota	Heunggongvirae	Duplodnaviria
UHGV-0003464	UHGV	15	Unclassified	Unclassified	Unclassified	Unclassified	Caudoviricetes	Uroviricota	Heunggongvirae	Duplodnaviria
UHGV-0003642	UHGV	15	Unclassified	Unclassified	Unclassified	Unclassified	Caudoviricetes	Uroviricota	Heunggongvirae	Duplodnaviria
UHGV-0003691	UHGV	15	Unclassified	Unclassified	Unclassified	Unclassified	Caudoviricetes	Uroviricota	Heunggongvirae	Duplodnaviria
UHGV-0005524	UHGV	15	Unclassified	Unclassified	Unclassified	Unclassified	Caudoviricetes	Uroviricota	Heunggongvirae	Duplodnaviria
UHGV-0005961	UHGV	15	Unclassified	Unclassified	Unclassified	Unclassified	Caudoviricetes	Uroviricota	Heunggongvirae	Duplodnaviria
UHGV-0007271	UHGV	15	Unclassified	Unclassified	Unclassified	Unclassified	Caudoviricetes	Uroviricota	Heunggongvirae	Duplodnaviria
UHGV-0007369	UHGV	15	Unclassified	Unclassified	Unclassified	Unclassified	Caudoviricetes	Uroviricota	Heunggongvirae	Duplodnaviria
UHGV-0009273	UHGV	15	Unclassified	Unclassified	Unclassified	Unclassified	Caudoviricetes	Uroviricota	Heunggongvirae	Duplodnaviria
UHGV-0010227	UHGV	15	Unclassified	Unclassified	Unclassified	Unclassified	Caudoviricetes	Uroviricota	Heunggongvirae	Duplodnaviria
UHGV-0010531	UHGV	15	Unclassified	Unclassified	Unclassified	Unclassified	Caudoviricetes	Uroviricota	Heunggongvirae	Duplodnaviria
UHGV-0010749	UHGV	15	Unclassified	Unclassified	Delta-crassviridae	Crassvirales	Caudoviricetes	Uroviricota	Heunggongvirae	Duplodnaviria
UHGV-0010759	UHGV	15	Unclassified	Unclassified	Unclassified	Unclassified	Caudoviricetes	Uroviricota	Heunggongvirae	Duplodnaviria
UHGV-0010810	UHGV	15	Unclassified	Unclassified	Zeta-crassviridae	Crassvirales	Caudoviricetes	Uroviricota	Heunggongvirae	Duplodnaviria
UHGV-0010888	UHGV	15	Unclassified	Unclassified	Zeta-crassviridae	Crassvirales	Caudoviricetes	Uroviricota	Heunggongvirae	Duplodnaviria
UHGV-0011354	UHGV	15	Unclassified	Unclassified	Unclassified	Unclassified	Caudoviricetes	Uroviricota	Heunggongvirae	Duplodnaviria
UHGV-0011355	UHGV	15	Unclassified	Unclassified	Unclassified	Unclassified	Caudoviricetes	Uroviricota	Heunggongvirae	Duplodnaviria
UHGV-0011506	UHGV	15	Unclassified	Unclassified	Unclassified	Unclassified	Caudoviricetes	Uroviricota	Heunggongvirae	Duplodnaviria
UHGV-0011909	UHGV	15	Unclassified	Unclassified	Unclassified	Unclassified	Caudoviricetes	Uroviricota	Heunggongvirae	Duplodnaviria
UHGV-0012466	UHGV	15	Unclassified	Unclassified	Unclassified	Unclassified	Caudoviricetes	Uroviricota	Heunggongvirae	Duplodnaviria
UHGV-0012849	UHGV	15	Unclassified	Unclassified	Unclassified	Unclassified	Caudoviricetes	Uroviricota	Heunggongvirae	Duplodnaviria
UHGV-0013057	UHGV	15	Unclassified	Unclassified	Unclassified	Unclassified	Caudoviricetes	Uroviricota	Heunggongvirae	Duplodnaviria
UHGV-0013319	UHGV	15	Unclassified	Unclassified	Zeta-crassviridae	Crassvirales	Caudoviricetes	Uroviricota	Heunggongvirae	Duplodnaviria
UHGV-0013695	UHGV	15	Unclassified	Unclassified	Zeta-crassviridae	Crassvirales	Caudoviricetes	Uroviricota	Heunggongvirae	Duplodnaviria
UHGV-0013896	UHGV	15	Unclassified	Unclassified	Unclassified	Unclassified	Caudoviricetes	Uroviricota	Heunggongvirae	Duplodnaviria
UHGV-0014257	UHGV	15	Unclassified	Unclassified	Unclassified	Unclassified	Caudoviricetes	Uroviricota	Heunggongvirae	Duplodnaviria
UHGV-0014449	UHGV	4	Unclassified	Unclassified	Zeta-crassviridae	Crassvirales	Caudoviricetes	Uroviricota	Heunggongvirae	Duplodnaviria
UHGV-0014520	UHGV	15	Unclassified	Unclassified	Delta-crassviridae	Crassvirales	Caudoviricetes	Uroviricota	Heunggongvirae	Duplodnaviria
UHGV-0014521	UHGV	15	Unclassified	Unclassified	Delta-crassviridae	Crassvirales	Caudoviricetes	Uroviricota	Heunggongvirae	Duplodnaviria
UHGV-0014789	UHGV	15	Unclassified	Unclassified	Unclassified	Unclassified	Caudoviricetes	Uroviricota	Heunggongvirae	Duplodnaviria
UHGV-0014790	UHGV	15	Unclassified	Unclassified	Unclassified	Unclassified	Caudoviricetes	Uroviricota	Heunggongvirae	Duplodnaviria
UHGV-0014815	UHGV	15	Unclassified	Unclassified	Unclassified	Unclassified	Caudoviricetes	Uroviricota	Heunggongvirae	Duplodnaviria
UHGV-0014816	UHGV	15	Unclassified	Unclassified	Unclassified	Unclassified	Caudoviricetes	Uroviricota	Heunggongvirae	Duplodnaviria
UHGV-0014860	UHGV	15	Unclassified	Unclassified	Zeta-crassviridae	Crassvirales	Caudoviricetes	Uroviricota	Heunggongvirae	Duplodnaviria
UHGV-0015122	UHGV	15	Unclassified	Unclassified	Unclassified	Unclassified	Caudoviricetes	Uroviricota	Heunggongvirae	Duplodnaviria
UHGV-0015433	UHGV	15	Unclassified	Unclassified	Delta-crassviridae	Crassvirales	Caudoviricetes	Uroviricota	Heunggongvirae	Duplodnaviria
UHGV-0015475	UHGV	15	Unclassified	Unclassified	Delta-crassviridae	Crassvirales	Caudoviricetes	Uroviricota	Heunggongvirae	Duplodnaviria
UHGV-0015651	UHGV	15	Unclassified	Unclassified	Unclassified	Unclassified	Caudoviricetes	Uroviricota	Heunggongvirae	Duplodnaviria
UHGV-0015702	UHGV	15	Unclassified	Unclassified	Unclassified	Unclassified	Caudoviricetes	Uroviricota	Heunggongvirae	Duplodnaviria
UHGV-0015843	UHGV	15	Unclassified	Unclassified	Zeta-crassviridae	Crassvirales	Caudoviricetes	Uroviricota	Heunggongvirae	Duplodnaviria
UHGV-0015997	UHGV	15	Unclassified	Unclassified	Unclassified	Unclassified	Caudoviricetes	Uroviricota	Heunggongvirae	Duplodnaviria
UHGV-0016401	UHGV	15	Unclassified	Unclassified	Unclassified	Unclassified	Caudoviricetes	Uroviricota	Heunggongvirae	Duplodnaviria
UHGV-0016670	UHGV	15	Unclassified	Unclassified	Zeta-crassviridae	Crassvirales	Caudoviricetes	Uroviricota	Heunggongvirae	Duplodnaviria
UHGV-0016703	UHGV	15	Unclassified	Unclassified	Unclassified	Unclassified	Caudoviricetes	Uroviricota	Heunggongvirae	Duplodnaviria
UHGV-0016768	UHGV	15	Unclassified	Unclassified	Unclassified	Unclassified	Caudoviricetes	Uroviricota	Heunggongvirae	Duplodnaviria
UHGV-0016781	UHGV	15	Unclassified	Unclassified	Delta-crassviridae	Crassvirales	Caudoviricetes	Uroviricota	Heunggongvirae	Duplodnaviria
UHGV-0016789	UHGV	15	Unclassified	Unclassified	Unclassified	Unclassified	Caudoviricetes	Uroviricota	Heunggongvirae	Duplodnaviria
UHGV-0016932	UHGV	15	Unclassified	Unclassified	Unclassified	Unclassified	Caudoviricetes	Uroviricota	Heunggongvirae	Duplodnaviria
UHGV-0016941	UHGV	15	Unclassified	Unclassified	Unclassified	Unclassified	Caudoviricetes	Uroviricota	Heunggongvirae	Duplodnaviria
UHGV-0017009	UHGV	15	Unclassified	Unclassified	Unclassified	Unclassified	Caudoviricetes	Uroviricota	Heunggongvirae	Duplodnaviria
UHGV-0017341	UHGV	15	Unclassified	Unclassified	Unclassified	Unclassified	Caudoviricetes	Uroviricota	Heunggongvirae	Duplodnaviria
UHGV-0017555	UHGV	15	Unclassified	Unclassified	Unclassified	Unclassified	Caudoviricetes	Uroviricota	Heunggongvirae	Duplodnaviria
UHGV-0017589	UHGV	15	Unclassified	Unclassified	Delta-crassviridae	Crassvirales	Caudoviricetes	Uroviricota	Heunggongvirae	Duplodnaviria
UHGV-0017641	UHGV	15	Unclassified	Unclassified	Delta-crassviridae	Crassvirales	Caudoviricetes	Uroviricota	Heunggongvirae	Duplodnaviria
UHGV-0017725	UHGV	15	Unclassified	Unclassified	Unclassified	Unclassified	Caudoviricetes	Uroviricota	Heunggongvirae	Duplodnaviria
UHGV-0017774	UHGV	15	Unclassified	Unclassified	Zeta-crassviridae	Crassvirales	Caudoviricetes	Uroviricota	Heunggongvirae	Duplodnaviria
UHGV-0018047	UHGV	15	Unclassified	Unclassified	Unclassified	Unclassified	Caudoviricetes	Uroviricota	Heunggongvirae	Duplodnaviria
UHGV-0018054	UHGV	15	Unclassified	Unclassified	Unclassified	Unclassified	Caudoviricetes	Uroviricota	Heunggongvirae	Duplodnaviria
UHGV-0018104	UHGV	15	Unclassified	Unclassified	Delta-crassviridae	Crassvirales	Caudoviricetes	Uroviricota	Heunggongvirae	Duplodnaviria
UHGV-0018120	UHGV	15	Unclassified	Unclassified	Delta-crassviridae	Crassvirales	Caudoviricetes	Uroviricota	Heunggongvirae	Duplodnaviria
UHGV-0018185	UHGV	15	Unclassified	Unclassified	Unclassified	Unclassified	Caudoviricetes	Uroviricota	Heunggongvirae	Duplodnaviria
UHGV-0018205	UHGV	15	Unclassified	Unclassified	Zeta-crassviridae	Crassvirales	Caudoviricetes	Uroviricota	Heunggongvirae	Duplodnaviria
UHGV-0018241	UHGV	15	Unclassified	Unclassified	Unclassified	Unclassified	Caudoviricetes	Uroviricota	Heunggongvirae	Duplodnaviria
UHGV-0018290	UHGV	15	Unclassified	Unclassified	Zeta-crassviridae	Crassvirales	Caudoviricetes	Uroviricota	Heunggongvirae	Duplodnaviria
UHGV-0018400	UHGV	15	Unclassified	Unclassified	Zeta-crassviridae	Crassvirales	Caudoviricetes	Uroviricota	Heunggongvirae	Duplodnaviria
UHGV-0018478	UHGV	15	Unclassified	Unclassified	Delta-crassviridae	Crassvirales	Caudoviricetes	Uroviricota	Heunggongvirae	Duplodnaviria
UHGV-0018497	UHGV	15	Unclassified	Unclassified	Unclassified	Unclassified	Caudoviricetes	Uroviricota	Heunggongvirae	Duplodnaviria
UHGV-0018507	UHGV	15	Unclassified	Unclassified	Unclassified	Unclassified	Caudoviricetes	Uroviricota	Heunggongvirae	Duplodnaviria
UHGV-0018509	UHGV	15	Unclassified	Unclassified	Unclassified	Unclassified	Caudoviricetes	Uroviricota	Heunggongvirae	Duplodnaviria
UHGV-0018526	UHGV	4	Unclassified	Unclassified	Unclassified	Unclassified	Caudoviricetes	Uroviricota	Heunggongvirae	Duplodnaviria
UHGV-0018626	UHGV	15	Unclassified	Unclassified	Unclassified	Unclassified	Caudoviricetes	Uroviricota	Heunggongvirae	Duplodnaviria
UHGV-0018627	UHGV	15	Unclassified	Unclassified	Delta-crassviridae	Crassvirales	Caudoviricetes	Uroviricota	Heunggongvirae	Duplodnaviria
UHGV-0018632	UHGV	15	Unclassified	Unclassified	Unclassified	Unclassified	Caudoviricetes	Uroviricota	Heunggongvirae	Duplodnaviria
UHGV-0018722	UHGV	4	Unclassified	Unclassified	Zeta-crassviridae	Crassvirales	Caudoviricetes	Uroviricota	Heunggongvirae	Duplodnaviria
UHGV-0018736	UHGV	15	Unclassified	Unclassified	Delta-crassviridae	Crassvirales	Caudoviricetes	Uroviricota	Heunggongvirae	Duplodnaviria
UHGV-0018927	UHGV	15	Unclassified	Unclassified	Zeta-crassviridae	Crassvirales	Caudoviricetes	Uroviricota	Heunggongvirae	Duplodnaviria
UHGV-0019135	UHGV	15	Unclassified	Unclassified	Zeta-crassviridae	Crassvirales	Caudoviricetes	Uroviricota	Heunggongvirae	Duplodnaviria
UHGV-0019320	UHGV	15	Unclassified	Unclassified	Delta-crassviridae	Crassvirales	Caudoviricetes	Uroviricota	Heunggongvirae	Duplodnaviria
UHGV-0019327	UHGV	15	Unclassified	Unclassified	Delta-crassviridae	Crassvirales	Caudoviricetes	Uroviricota	Heunggongvirae	Duplodnaviria
UHGV-0019584	UHGV	15	Unclassified	Unclassified	Unclassified	Unclassified	Caudoviricetes	Uroviricota	Heunggongvirae	Duplodnaviria
UHGV-0019636	UHGV	15	Unclassified	Unclassified	Unclassified	Unclassified	Caudoviricetes	Uroviricota	Heunggongvirae	Duplodnaviria
UHGV-0019712	UHGV	15	Unclassified	Unclassified	Unclassified	Unclassified	Caudoviricetes	Uroviricota	Heunggongvirae	Duplodnaviria
UHGV-0019713	UHGV	15	Unclassified	Unclassified	Unclassified	Unclassified	Caudoviricetes	Uroviricota	Heunggongvirae	Duplodnaviria
UHGV-0019736	UHGV	15	Unclassified	Unclassified	Unclassified	Unclassified	Caudoviricetes	Uroviricota	Heunggongvirae	Duplodnaviria
UHGV-0019796	UHGV	15	Unclassified	Unclassified	Unclassified	Unclassified	Caudoviricetes	Uroviricota	Heunggongvirae	Duplodnaviria
UHGV-0019965	UHGV	15	Unclassified	Unclassified	Unclassified	Unclassified	Caudoviricetes	Uroviricota	Heunggongvirae	Duplodnaviria
UHGV-0019966	UHGV	15	Unclassified	Unclassified	Unclassified	Unclassified	Caudoviricetes	Uroviricota	Heunggongvirae	Duplodnaviria
UHGV-0019974	UHGV	15	Unclassified	Unclassified	Zeta-crassviridae	Crassvirales	Caudoviricetes	Uroviricota	Heunggongvirae	Duplodnaviria
UHGV-0019988	UHGV	15	Unclassified	Unclassified	Unclassified	Unclassified	Caudoviricetes	Uroviricota	Heunggongvirae	Duplodnaviria
UHGV-0019995	UHGV	15	Unclassified	Unclassified	Unclassified	Unclassified	Caudoviricetes	Uroviricota	Heunggongvirae	Duplodnaviria
UHGV-0020057	UHGV	15	Unclassified	Unclassified	Unclassified	Unclassified	Caudoviricetes	Uroviricota	Heunggongvirae	Duplodnaviria
UHGV-0020072	UHGV	15	Unclassified	Unclassified	Unclassified	Unclassified	Caudoviricetes	Uroviricota	Heunggongvirae	Duplodnaviria
UHGV-0020079	UHGV	4	Unclassified	Unclassified	Unclassified	Unclassified	Caudoviricetes	Uroviricota	Heunggongvirae	Duplodnaviria
UHGV-0020301	UHGV	15	Unclassified	Unclassified	Delta-crassviridae	Crassvirales	Caudoviricetes	Uroviricota	Heunggongvirae	Duplodnaviria
UHGV-0020369	UHGV	15	Unclassified	Unclassified	Unclassified	Unclassified	Caudoviricetes	Uroviricota	Heunggongvirae	Duplodnaviria
UHGV-0020372	UHGV	15	Unclassified	Unclassified	Unclassified	Unclassified	Caudoviricetes	Uroviricota	Heunggongvirae	Duplodnaviria
UHGV-0020374	UHGV	15	Unclassified	Unclassified	Unclassified	Unclassified	Caudoviricetes	Uroviricota	Heunggongvirae	Duplodnaviria
UHGV-0020416	UHGV	15	Unclassified	Unclassified	Unclassified	Unclassified	Caudoviricetes	Uroviricota	Heunggongvirae	Duplodnaviria
UHGV-0020596	UHGV	15	Unclassified	Unclassified	Zeta-crassviridae	Crassvirales	Caudoviricetes	Uroviricota	Heunggongvirae	Duplodnaviria
UHGV-0020597	UHGV	15	Unclassified	Unclassified	Unclassified	Unclassified	Caudoviricetes	Uroviricota	Heunggongvirae	Duplodnaviria
UHGV-0020891	UHGV	15	Unclassified	Unclassified	Zeta-crassviridae	Crassvirales	Caudoviricetes	Uroviricota	Heunggongvirae	Duplodnaviria
UHGV-0020911	UHGV	15	Unclassified	Unclassified	Unclassified	Unclassified	Caudoviricetes	Uroviricota	Heunggongvirae	Duplodnaviria
UHGV-0021117	UHGV	15	Unclassified	Unclassified	Delta-crassviridae	Crassvirales	Caudoviricetes	Uroviricota	Heunggongvirae	Duplodnaviria
UHGV-0021222	UHGV	15	Unclassified	Unclassified	Delta-crassviridae	Crassvirales	Caudoviricetes	Uroviricota	Heunggongvirae	Duplodnaviria
UHGV-0021308	UHGV	15	Unclassified	Unclassified	Unclassified	Unclassified	Caudoviricetes	Uroviricota	Heunggongvirae	Duplodnaviria
UHGV-0021328	UHGV	15	Unclassified	Unclassified	Unclassified	Unclassified	Caudoviricetes	Uroviricota	Heunggongvirae	Duplodnaviria
UHGV-0021333	UHGV	15	Unclassified	Unclassified	Unclassified	Unclassified	Caudoviricetes	Uroviricota	Heunggongvirae	Duplodnaviria
UHGV-0021444	UHGV	15	Unclassified	Unclassified	Unclassified	Unclassified	Caudoviricetes	Uroviricota	Heunggongvirae	Duplodnaviria
UHGV-0021653	UHGV	15	Unclassified	Unclassified	Unclassified	Unclassified	Caudoviricetes	Uroviricota	Heunggongvirae	Duplodnaviria
UHGV-0021744	UHGV	15	Unclassified	Unclassified	Delta-crassviridae	Crassvirales	Caudoviricetes	Uroviricota	Heunggongvirae	Duplodnaviria
UHGV-0021789	UHGV	15	Unclassified	Unclassified	Zeta-crassviridae	Crassvirales	Caudoviricetes	Uroviricota	Heunggongvirae	Duplodnaviria
UHGV-0021843	UHGV	15	Unclassified	Unclassified	Zeta-crassviridae	Crassvirales	Caudoviricetes	Uroviricota	Heunggongvirae	Duplodnaviria
UHGV-0022001	UHGV	15	Unclassified	Unclassified	Zeta-crassviridae	Crassvirales	Caudoviricetes	Uroviricota	Heunggongvirae	Duplodnaviria
UHGV-0022031	UHGV	15	Unclassified	Unclassified	Zeta-crassviridae	Crassvirales	Caudoviricetes	Uroviricota	Heunggongvirae	Duplodnaviria
UHGV-0022267	UHGV	4	Unclassified	Unclassified	Unclassified	Unclassified	Caudoviricetes	Uroviricota	Heunggongvirae	Duplodnaviria
UHGV-0022318	UHGV	4	Unclassified	Unclassified	Unclassified	Unclassified	Caudoviricetes	Uroviricota	Heunggongvirae	Duplodnaviria
UHGV-0022319	UHGV	15	Unclassified	Unclassified	Unclassified	Unclassified	Caudoviricetes	Uroviricota	Heunggongvirae	Duplodnaviria
UHGV-0022750	UHGV	15	Unclassified	Unclassified	Zeta-crassviridae	Crassvirales	Caudoviricetes	Uroviricota	Heunggongvirae	Duplodnaviria
UHGV-0023066	UHGV	15	Unclassified	Unclassified	Unclassified	Unclassified	Caudoviricetes	Uroviricota	Heunggongvirae	Duplodnaviria
UHGV-0023366	UHGV	15	Unclassified	Unclassified	Delta-crassviridae	Crassvirales	Caudoviricetes	Uroviricota	Heunggongvirae	Duplodnaviria
UHGV-0023553	UHGV	4	Unclassified	Unclassified	Zeta-crassviridae	Crassvirales	Caudoviricetes	Uroviricota	Heunggongvirae	Duplodnaviria
UHGV-0023714	UHGV	15	Unclassified	Unclassified	Unclassified	Unclassified	Caudoviricetes	Uroviricota	Heunggongvirae	Duplodnaviria
UHGV-0023800	UHGV	15	Unclassified	Unclassified	Unclassified	Unclassified	Caudoviricetes	Uroviricota	Heunggongvirae	Duplodnaviria
UHGV-0023835	UHGV	15	Unclassified	Unclassified	Zeta-crassviridae	Crassvirales	Caudoviricetes	Uroviricota	Heunggongvirae	Duplodnaviria
UHGV-0023954	UHGV	15	Unclassified	Unclassified	Unclassified	Unclassified	Caudoviricetes	Uroviricota	Heunggongvirae	Duplodnaviria
UHGV-0023963	UHGV	15	Unclassified	Unclassified	Unclassified	Unclassified	Caudoviricetes	Uroviricota	Heunggongvirae	Duplodnaviria
UHGV-0023978	UHGV	15	Unclassified	Unclassified	Unclassified	Unclassified	Caudoviricetes	Uroviricota	Heunggongvirae	Duplodnaviria
UHGV-0024165	UHGV	15	Unclassified	Unclassified	Unclassified	Unclassified	Caudoviricetes	Uroviricota	Heunggongvirae	Duplodnaviria
UHGV-0024329	UHGV	15	Unclassified	Unclassified	Delta-crassviridae	Crassvirales	Caudoviricetes	Uroviricota	Heunggongvirae	Duplodnaviria
UHGV-0024523	UHGV	15	Unclassified	Unclassified	Delta-crassviridae	Crassvirales	Caudoviricetes	Uroviricota	Heunggongvirae	Duplodnaviria
UHGV-0024524	UHGV	15	Unclassified	Unclassified	Delta-crassviridae	Crassvirales	Caudoviricetes	Uroviricota	Heunggongvirae	Duplodnaviria
UHGV-0024601	UHGV	15	Unclassified	Unclassified	Unclassified	Unclassified	Caudoviricetes	Uroviricota	Heunggongvirae	Duplodnaviria
UHGV-0024635	UHGV	15	Unclassified	Unclassified	Unclassified	Unclassified	Caudoviricetes	Uroviricota	Heunggongvirae	Duplodnaviria
UHGV-0024753	UHGV	15	Unclassified	Unclassified	Unclassified	Unclassified	Caudoviricetes	Uroviricota	Heunggongvirae	Duplodnaviria
UHGV-0024756	UHGV	15	Unclassified	Unclassified	Unclassified	Unclassified	Caudoviricetes	Uroviricota	Heunggongvirae	Duplodnaviria
UHGV-0025023	UHGV	15	Unclassified	Unclassified	Delta-crassviridae	Crassvirales	Caudoviricetes	Uroviricota	Heunggongvirae	Duplodnaviria
UHGV-0025413	UHGV	15	Unclassified	Unclassified	Unclassified	Unclassified	Caudoviricetes	Uroviricota	Heunggongvirae	Duplodnaviria
UHGV-0025470	UHGV	15	Unclassified	Unclassified	Unclassified	Unclassified	Caudoviricetes	Uroviricota	Heunggongvirae	Duplodnaviria
UHGV-0025569	UHGV	15	Unclassified	Unclassified	Unclassified	Unclassified	Caudoviricetes	Uroviricota	Heunggongvirae	Duplodnaviria
UHGV-0025629	UHGV	15	Unclassified	Unclassified	Delta-crassviridae	Crassvirales	Caudoviricetes	Uroviricota	Heunggongvirae	Duplodnaviria
UHGV-0025864	UHGV	15	Unclassified	Unclassified	Delta-crassviridae	Crassvirales	Caudoviricetes	Uroviricota	Heunggongvirae	Duplodnaviria
UHGV-0025869	UHGV	15	Unclassified	Unclassified	Zeta-crassviridae	Crassvirales	Caudoviricetes	Uroviricota	Heunggongvirae	Duplodnaviria
UHGV-0026039	UHGV	15	Unclassified	Unclassified	Zeta-crassviridae	Crassvirales	Caudoviricetes	Uroviricota	Heunggongvirae	Duplodnaviria
UHGV-0026041	UHGV	15	Unclassified	Unclassified	Unclassified	Unclassified	Caudoviricetes	Uroviricota	Heunggongvirae	Duplodnaviria
UHGV-0026057	UHGV	15	Unclassified	Unclassified	Zeta-crassviridae	Crassvirales	Caudoviricetes	Uroviricota	Heunggongvirae	Duplodnaviria
UHGV-0026125	UHGV	4	Unclassified	Unclassified	Unclassified	Unclassified	Caudoviricetes	Uroviricota	Heunggongvirae	Duplodnaviria
UHGV-0026210	UHGV	15	Unclassified	Unclassified	Unclassified	Unclassified	Caudoviricetes	Uroviricota	Heunggongvirae	Duplodnaviria
UHGV-0026404	UHGV	15	Unclassified	Unclassified	Unclassified	Unclassified	Caudoviricetes	Uroviricota	Heunggongvirae	Duplodnaviria
UHGV-0026472	UHGV	15	Unclassified	Unclassified	Unclassified	Unclassified	Caudoviricetes	Uroviricota	Heunggongvirae	Duplodnaviria
UHGV-0026803	UHGV	15	Unclassified	Unclassified	Delta-crassviridae	Crassvirales	Caudoviricetes	Uroviricota	Heunggongvirae	Duplodnaviria
UHGV-0026877	UHGV	4	Unclassified	Unclassified	Unclassified	Unclassified	Caudoviricetes	Uroviricota	Heunggongvirae	Duplodnaviria
UHGV-0027092	UHGV	15	Unclassified	Unclassified	Unclassified	Unclassified	Caudoviricetes	Uroviricota	Heunggongvirae	Duplodnaviria
UHGV-0027232	UHGV	15	Unclassified	Unclassified	Delta-crassviridae	Crassvirales	Caudoviricetes	Uroviricota	Heunggongvirae	Duplodnaviria
UHGV-0027374	UHGV	15	Unclassified	Unclassified	Unclassified	Unclassified	Caudoviricetes	Uroviricota	Heunggongvirae	Duplodnaviria
UHGV-0027380	UHGV	15	Unclassified	Unclassified	Delta-crassviridae	Crassvirales	Caudoviricetes	Uroviricota	Heunggongvirae	Duplodnaviria
UHGV-0027480	UHGV	15	Unclassified	Unclassified	Zeta-crassviridae	Crassvirales	Caudoviricetes	Uroviricota	Heunggongvirae	Duplodnaviria
UHGV-0027481	UHGV	15	Unclassified	Unclassified	Unclassified	Unclassified	Caudoviricetes	Uroviricota	Heunggongvirae	Duplodnaviria
UHGV-0027482	UHGV	15	Unclassified	Unclassified	Zeta-crassviridae	Crassvirales	Caudoviricetes	Uroviricota	Heunggongvirae	Duplodnaviria
UHGV-0027530	UHGV	15	Unclassified	Unclassified	Unclassified	Unclassified	Caudoviricetes	Uroviricota	Heunggongvirae	Duplodnaviria
UHGV-0027808	UHGV	15	Unclassified	Unclassified	Delta-crassviridae	Crassvirales	Caudoviricetes	Uroviricota	Heunggongvirae	Duplodnaviria
UHGV-0027948	UHGV	15	Unclassified	Unclassified	Delta-crassviridae	Crassvirales	Caudoviricetes	Uroviricota	Heunggongvirae	Duplodnaviria
UHGV-0028110	UHGV	15	Unclassified	Unclassified	Unclassified	Unclassified	Caudoviricetes	Uroviricota	Heunggongvirae	Duplodnaviria
UHGV-0028181	UHGV	15	Unclassified	Unclassified	Unclassified	Unclassified	Caudoviricetes	Uroviricota	Heunggongvirae	Duplodnaviria
UHGV-0028183	UHGV	15	Unclassified	Unclassified	Unclassified	Unclassified	Caudoviricetes	Uroviricota	Heunggongvirae	Duplodnaviria
UHGV-0028186	UHGV	15	Unclassified	Unclassified	Zeta-crassviridae	Crassvirales	Caudoviricetes	Uroviricota	Heunggongvirae	Duplodnaviria
UHGV-0028188	UHGV	15	Unclassified	Unclassified	Zeta-crassviridae	Crassvirales	Caudoviricetes	Uroviricota	Heunggongvirae	Duplodnaviria
UHGV-0028343	UHGV	15	Unclassified	Unclassified	Unclassified	Unclassified	Caudoviricetes	Uroviricota	Heunggongvirae	Duplodnaviria
UHGV-0028495	UHGV	15	Unclassified	Unclassified	Unclassified	Unclassified	Caudoviricetes	Uroviricota	Heunggongvirae	Duplodnaviria
UHGV-0028657	UHGV	15	Unclassified	Unclassified	Delta-crassviridae	Crassvirales	Caudoviricetes	Uroviricota	Heunggongvirae	Duplodnaviria
UHGV-0028665	UHGV	15	Unclassified	Unclassified	Unclassified	Unclassified	Caudoviricetes	Uroviricota	Heunggongvirae	Duplodnaviria
UHGV-0028712	UHGV	15	Unclassified	Unclassified	Unclassified	Unclassified	Caudoviricetes	Uroviricota	Heunggongvirae	Duplodnaviria
UHGV-0028884	UHGV	4	Unclassified	Unclassified	Unclassified	Unclassified	Caudoviricetes	Uroviricota	Heunggongvirae	Duplodnaviria
UHGV-0029224	UHGV	15	Unclassified	Unclassified	Delta-crassviridae	Crassvirales	Caudoviricetes	Uroviricota	Heunggongvirae	Duplodnaviria
UHGV-0029782	UHGV	15	Unclassified	Unclassified	Unclassified	Unclassified	Caudoviricetes	Uroviricota	Heunggongvirae	Duplodnaviria
UHGV-0029784	UHGV	15	Unclassified	Unclassified	Unclassified	Unclassified	Caudoviricetes	Uroviricota	Heunggongvirae	Duplodnaviria
UHGV-0029789	UHGV	15	Unclassified	Unclassified	Unclassified	Unclassified	Caudoviricetes	Uroviricota	Heunggongvirae	Duplodnaviria
UHGV-0029969	UHGV	15	Unclassified	Unclassified	Unclassified	Unclassified	Caudoviricetes	Uroviricota	Heunggongvirae	Duplodnaviria
UHGV-0030183	UHGV	15	Unclassified	Unclassified	Zeta-crassviridae	Crassvirales	Caudoviricetes	Uroviricota	Heunggongvirae	Duplodnaviria
UHGV-0030189	UHGV	15	Unclassified	Unclassified	Unclassified	Unclassified	Caudoviricetes	Uroviricota	Heunggongvirae	Duplodnaviria
UHGV-0030390	UHGV	15	Unclassified	Unclassified	Unclassified	Unclassified	Caudoviricetes	Uroviricota	Heunggongvirae	Duplodnaviria
UHGV-0030495	UHGV	15	Unclassified	Unclassified	Unclassified	Unclassified	Caudoviricetes	Uroviricota	Heunggongvirae	Duplodnaviria
UHGV-0030532	UHGV	15	Unclassified	Unclassified	Unclassified	Unclassified	Caudoviricetes	Uroviricota	Heunggongvirae	Duplodnaviria
UHGV-0031202	UHGV	15	Unclassified	Unclassified	Delta-crassviridae	Crassvirales	Caudoviricetes	Uroviricota	Heunggongvirae	Duplodnaviria
UHGV-0031398	UHGV	4	Unclassified	Unclassified	Zeta-crassviridae	Crassvirales	Caudoviricetes	Uroviricota	Heunggongvirae	Duplodnaviria
UHGV-0031668	UHGV	15	Unclassified	Unclassified	Unclassified	Unclassified	Caudoviricetes	Uroviricota	Heunggongvirae	Duplodnaviria
UHGV-0031711	UHGV	15	Unclassified	Unclassified	Delta-crassviridae	Crassvirales	Caudoviricetes	Uroviricota	Heunggongvirae	Duplodnaviria
UHGV-0031718	UHGV	15	Unclassified	Unclassified	Unclassified	Unclassified	Caudoviricetes	Uroviricota	Heunggongvirae	Duplodnaviria
UHGV-0031768	UHGV	15	Unclassified	Unclassified	Unclassified	Unclassified	Caudoviricetes	Uroviricota	Heunggongvirae	Duplodnaviria
UHGV-0031850	UHGV	15	Unclassified	Unclassified	Unclassified	Unclassified	Caudoviricetes	Uroviricota	Heunggongvirae	Duplodnaviria
UHGV-0032318	UHGV	15	Unclassified	Unclassified	Zeta-crassviridae	Crassvirales	Caudoviricetes	Uroviricota	Heunggongvirae	Duplodnaviria
UHGV-0032590	UHGV	15	Unclassified	Unclassified	Unclassified	Unclassified	Caudoviricetes	Uroviricota	Heunggongvirae	Duplodnaviria
UHGV-0032864	UHGV	4	Unclassified	Unclassified	Unclassified	Unclassified	Caudoviricetes	Uroviricota	Heunggongvirae	Duplodnaviria
UHGV-0032894	UHGV	15	Unclassified	Unclassified	Unclassified	Unclassified	Caudoviricetes	Uroviricota	Heunggongvirae	Duplodnaviria
UHGV-0033119	UHGV	15	Unclassified	Unclassified	Unclassified	Unclassified	Caudoviricetes	Uroviricota	Heunggongvirae	Duplodnaviria
UHGV-0033269	UHGV	15	Unclassified	Unclassified	Unclassified	Unclassified	Caudoviricetes	Uroviricota	Heunggongvirae	Duplodnaviria
UHGV-0033366	UHGV	15	Unclassified	Unclassified	Unclassified	Unclassified	Caudoviricetes	Uroviricota	Heunggongvirae	Duplodnaviria
UHGV-0033491	UHGV	15	Unclassified	Unclassified	Unclassified	Unclassified	Caudoviricetes	Uroviricota	Heunggongvirae	Duplodnaviria
UHGV-0034158	UHGV	15	Unclassified	Unclassified	Unclassified	Unclassified	Caudoviricetes	Uroviricota	Heunggongvirae	Duplodnaviria
UHGV-0034230	UHGV	15	Unclassified	Unclassified	Zeta-crassviridae	Crassvirales	Caudoviricetes	Uroviricota	Heunggongvirae	Duplodnaviria
UHGV-0034301	UHGV	15	Unclassified	Unclassified	Unclassified	Unclassified	Caudoviricetes	Uroviricota	Heunggongvirae	Duplodnaviria
UHGV-0034306	UHGV	15	Unclassified	Unclassified	Zeta-crassviridae	Crassvirales	Caudoviricetes	Uroviricota	Heunggongvirae	Duplodnaviria
UHGV-0034358	UHGV	15	Unclassified	Unclassified	Unclassified	Unclassified	Caudoviricetes	Uroviricota	Heunggongvirae	Duplodnaviria
UHGV-0034376	UHGV	15	Unclassified	Unclassified	Zeta-crassviridae	Crassvirales	Caudoviricetes	Uroviricota	Heunggongvirae	Duplodnaviria
UHGV-0034414	UHGV	15	Unclassified	Unclassified	Delta-crassviridae	Crassvirales	Caudoviricetes	Uroviricota	Heunggongvirae	Duplodnaviria
UHGV-0034573	UHGV	15	Unclassified	Unclassified	Unclassified	Unclassified	Caudoviricetes	Uroviricota	Heunggongvirae	Duplodnaviria
UHGV-0034783	UHGV	15	Unclassified	Unclassified	Zeta-crassviridae	Crassvirales	Caudoviricetes	Uroviricota	Heunggongvirae	Duplodnaviria
UHGV-0034821	UHGV	15	Unclassified	Unclassified	Unclassified	Unclassified	Caudoviricetes	Uroviricota	Heunggongvirae	Duplodnaviria
UHGV-0035239	UHGV	15	Unclassified	Unclassified	Zeta-crassviridae	Crassvirales	Caudoviricetes	Uroviricota	Heunggongvirae	Duplodnaviria
UHGV-0035400	UHGV	15	Unclassified	Unclassified	Beta-crassviridae	Crassvirales	Caudoviricetes	Uroviricota	Heunggongvirae	Duplodnaviria
UHGV-0036065	UHGV	15	Unclassified	Unclassified	Unclassified	Unclassified	Caudoviricetes	Uroviricota	Heunggongvirae	Duplodnaviria
UHGV-0036562	UHGV	15	Unclassified	Unclassified	Zeta-crassviridae	Crassvirales	Caudoviricetes	Uroviricota	Heunggongvirae	Duplodnaviria
UHGV-0036642	UHGV	15	Unclassified	Unclassified	Delta-crassviridae	Crassvirales	Caudoviricetes	Uroviricota	Heunggongvirae	Duplodnaviria
UHGV-0036695	UHGV	15	Unclassified	Unclassified	Unclassified	Unclassified	Caudoviricetes	Uroviricota	Heunggongvirae	Duplodnaviria
UHGV-0036949	UHGV	15	Unclassified	Unclassified	Unclassified	Unclassified	Caudoviricetes	Uroviricota	Heunggongvirae	Duplodnaviria
UHGV-0037868	UHGV	15	Unclassified	Unclassified	Delta-crassviridae	Crassvirales	Caudoviricetes	Uroviricota	Heunggongvirae	Duplodnaviria
UHGV-0038434	UHGV	15	Unclassified	Unclassified	Zeta-crassviridae	Crassvirales	Caudoviricetes	Uroviricota	Heunggongvirae	Duplodnaviria
UHGV-0038472	UHGV	15	Unclassified	Unclassified	Unclassified	Unclassified	Caudoviricetes	Uroviricota	Heunggongvirae	Duplodnaviria
UHGV-0039198	UHGV	15	Unclassified	Unclassified	Delta-crassviridae	Crassvirales	Caudoviricetes	Uroviricota	Heunggongvirae	Duplodnaviria
UHGV-0039319	UHGV	15	Unclassified	Unclassified	Delta-crassviridae	Crassvirales	Caudoviricetes	Uroviricota	Heunggongvirae	Duplodnaviria
UHGV-0039650	UHGV	15	Unclassified	Unclassified	Unclassified	Unclassified	Caudoviricetes	Uroviricota	Heunggongvirae	Duplodnaviria
UHGV-0040219	UHGV	15	Unclassified	Unclassified	Unclassified	Unclassified	Caudoviricetes	Uroviricota	Heunggongvirae	Duplodnaviria
UHGV-0040501	UHGV	15	Unclassified	Unclassified	Delta-crassviridae	Crassvirales	Caudoviricetes	Uroviricota	Heunggongvirae	Duplodnaviria
UHGV-0040505	UHGV	15	Unclassified	Unclassified	Delta-crassviridae	Crassvirales	Caudoviricetes	Uroviricota	Heunggongvirae	Duplodnaviria
UHGV-0040549	UHGV	15	Unclassified	Unclassified	Delta-crassviridae	Crassvirales	Caudoviricetes	Uroviricota	Heunggongvirae	Duplodnaviria
UHGV-0040776	UHGV	15	Unclassified	Unclassified	Unclassified	Unclassified	Caudoviricetes	Uroviricota	Heunggongvirae	Duplodnaviria
UHGV-0041069	UHGV	15	Unclassified	Unclassified	Unclassified	Unclassified	Caudoviricetes	Uroviricota	Heunggongvirae	Duplodnaviria
UHGV-0041247	UHGV	15	Unclassified	Unclassified	Delta-crassviridae	Crassvirales	Caudoviricetes	Uroviricota	Heunggongvirae	Duplodnaviria
UHGV-0041276	UHGV	15	Unclassified	Unclassified	Unclassified	Unclassified	Caudoviricetes	Uroviricota	Heunggongvirae	Duplodnaviria
UHGV-0045490	UHGV	4	Unclassified	Unclassified	Unclassified	Unclassified	Caudoviricetes	Uroviricota	Heunggongvirae	Duplodnaviria
UHGV-0048726	UHGV	15	Unclassified	Unclassified	Delta-crassviridae	Crassvirales	Caudoviricetes	Uroviricota	Heunggongvirae	Duplodnaviria
UHGV-0053851	UHGV	15	Unclassified	Unclassified	Unclassified	Unclassified	Caudoviricetes	Uroviricota	Heunggongvirae	Duplodnaviria
UHGV-0054102	UHGV	15	Unclassified	Unclassified	Zeta-crassviridae	Crassvirales	Caudoviricetes	Uroviricota	Heunggongvirae	Duplodnaviria
UHGV-0058012	UHGV	15	Unclassified	Unclassified	Unclassified	Unclassified	Caudoviricetes	Uroviricota	Heunggongvirae	Duplodnaviria
UHGV-0063345	UHGV	15	Unclassified	Unclassified	Delta-crassviridae	Crassvirales	Caudoviricetes	Uroviricota	Heunggongvirae	Duplodnaviria
UHGV-0078424	UHGV	15	Unclassified	Unclassified	Unclassified	Unclassified	Caudoviricetes	Uroviricota	Heunggongvirae	Duplodnaviria
UHGV-0078434	UHGV	15	Unclassified	Unclassified	Delta-crassviridae	Crassvirales	Caudoviricetes	Uroviricota	Heunggongvirae	Duplodnaviria
UHGV-0078822	UHGV	15	Unclassified	Unclassified	Unclassified	Unclassified	Caudoviricetes	Uroviricota	Heunggongvirae	Duplodnaviria
UHGV-0080972	UHGV	15	Unclassified	Unclassified	Unclassified	Unclassified	Caudoviricetes	Uroviricota	Heunggongvirae	Duplodnaviria
UHGV-0088156	UHGV	15	Unclassified	Unclassified	Delta-crassviridae	Crassvirales	Caudoviricetes	Uroviricota	Heunggongvirae	Duplodnaviria
UHGV-0088899	UHGV	15	Unclassified	Unclassified	Zeta-crassviridae	Crassvirales	Caudoviricetes	Uroviricota	Heunggongvirae	Duplodnaviria
UHGV-0090960	UHGV	15	Unclassified	Unclassified	Delta-crassviridae	Crassvirales	Caudoviricetes	Uroviricota	Heunggongvirae	Duplodnaviria
UHGV-0092380	UHGV	15	Unclassified	Unclassified	Unclassified	Unclassified	Caudoviricetes	Uroviricota	Heunggongvirae	Duplodnaviria
UHGV-0092524	UHGV	15	Unclassified	Unclassified	Unclassified	Unclassified	Caudoviricetes	Uroviricota	Heunggongvirae	Duplodnaviria
UHGV-0096127	UHGV	15	Unclassified	Unclassified	Delta-crassviridae	Crassvirales	Caudoviricetes	Uroviricota	Heunggongvirae	Duplodnaviria
UHGV-0096317	UHGV	15	Unclassified	Unclassified	Unclassified	Unclassified	Caudoviricetes	Uroviricota	Heunggongvirae	Duplodnaviria
UHGV-0097872	UHGV	15	Unclassified	Unclassified	Delta-crassviridae	Crassvirales	Caudoviricetes	Uroviricota	Heunggongvirae	Duplodnaviria
UHGV-0101929	UHGV	15	Unclassified	Unclassified	Autographiviridae	Unclassified	Caudoviricetes	Uroviricota	Heunggongvirae	Duplodnaviria
UHGV-0107652	UHGV	15	Unclassified	Unclassified	Unclassified	Unclassified	Caudoviricetes	Uroviricota	Heunggongvirae	Duplodnaviria
UHGV-0108945	UHGV	15	Unclassified	Unclassified	Unclassified	Unclassified	Caudoviricetes	Uroviricota	Heunggongvirae	Duplodnaviria
UHGV-0109435	UHGV	15	Unclassified	Unclassified	Unclassified	Unclassified	Caudoviricetes	Uroviricota	Heunggongvirae	Duplodnaviria
UHGV-0110323	UHGV	15	Unclassified	Unclassified	Unclassified	Unclassified	Caudoviricetes	Uroviricota	Heunggongvirae	Duplodnaviria
UHGV-0111350	UHGV	15	Unclassified	Unclassified	Delta-crassviridae	Crassvirales	Caudoviricetes	Uroviricota	Heunggongvirae	Duplodnaviria
UHGV-0117432	UHGV	15	Unclassified	Unclassified	Unclassified	Unclassified	Caudoviricetes	Uroviricota	Heunggongvirae	Duplodnaviria
UHGV-0119014	UHGV	4	Unclassified	Unclassified	Unclassified	Unclassified	Caudoviricetes	Uroviricota	Heunggongvirae	Duplodnaviria
UHGV-0119048	UHGV	15	Unclassified	Unclassified	Unclassified	Unclassified	Caudoviricetes	Uroviricota	Heunggongvirae	Duplodnaviria
UHGV-0119053	UHGV	15	Unclassified	Unclassified	Unclassified	Unclassified	Caudoviricetes	Uroviricota	Heunggongvirae	Duplodnaviria
UHGV-0129560	UHGV	15	Unclassified	Unclassified	Delta-crassviridae	Crassvirales	Caudoviricetes	Uroviricota	Heunggongvirae	Duplodnaviria
UHGV-0131734	UHGV	15	Unclassified	Unclassified	Delta-crassviridae	Crassvirales	Caudoviricetes	Uroviricota	Heunggongvirae	Duplodnaviria
UHGV-0133821	UHGV	15	Unclassified	Unclassified	Delta-crassviridae	Crassvirales	Caudoviricetes	Uroviricota	Heunggongvirae	Duplodnaviria
UHGV-0136287	UHGV	15	Unclassified	Unclassified	Delta-crassviridae	Crassvirales	Caudoviricetes	Uroviricota	Heunggongvirae	Duplodnaviria
UHGV-0138778	UHGV	15	Unclassified	Unclassified	Unclassified	Unclassified	Caudoviricetes	Uroviricota	Heunggongvirae	Duplodnaviria
UHGV-0141816	UHGV	15	Unclassified	Unclassified	Delta-crassviridae	Crassvirales	Caudoviricetes	Uroviricota	Heunggongvirae	Duplodnaviria
UHGV-0144855	UHGV	15	Unclassified	Unclassified	Delta-crassviridae	Crassvirales	Caudoviricetes	Uroviricota	Heunggongvirae	Duplodnaviria
UHGV-0165017	UHGV	15	Unclassified	Unclassified	Delta-crassviridae	Crassvirales	Caudoviricetes	Uroviricota	Heunggongvirae	Duplodnaviria
UHGV-0165552	UHGV	15	Unclassified	Unclassified	Unclassified	Unclassified	Caudoviricetes	Uroviricota	Heunggongvirae	Duplodnaviria
UHGV-0165688	UHGV	15	Unclassified	Unclassified	Zeta-crassviridae	Crassvirales	Caudoviricetes	Uroviricota	Heunggongvirae	Duplodnaviria
UHGV-0165781	UHGV	15	Unclassified	Unclassified	Unclassified	Unclassified	Caudoviricetes	Uroviricota	Heunggongvirae	Duplodnaviria
UHGV-0168495	UHGV	15	Unclassified	Unclassified	Delta-crassviridae	Crassvirales	Caudoviricetes	Uroviricota	Heunggongvirae	Duplodnaviria
UHGV-0170400	UHGV	15	Unclassified	Unclassified	Unclassified	Unclassified	Caudoviricetes	Uroviricota	Heunggongvirae	Duplodnaviria
UHGV-0172810	UHGV	15	Unclassified	Unclassified	Delta-crassviridae	Crassvirales	Caudoviricetes	Uroviricota	Heunggongvirae	Duplodnaviria
UHGV-0173037	UHGV	15	Unclassified	Unclassified	Unclassified	Unclassified	Caudoviricetes	Uroviricota	Heunggongvirae	Duplodnaviria
UHGV-0173417	UHGV	15	Unclassified	Unclassified	Delta-crassviridae	Crassvirales	Caudoviricetes	Uroviricota	Heunggongvirae	Duplodnaviria
UHGV-0173825	UHGV	15	Unclassified	Unclassified	Unclassified	Unclassified	Caudoviricetes	Uroviricota	Heunggongvirae	Duplodnaviria
UHGV-0174104	UHGV	15	Unclassified	Unclassified	Unclassified	Unclassified	Caudoviricetes	Uroviricota	Heunggongvirae	Duplodnaviria
UHGV-0176102	UHGV	15	Unclassified	Unclassified	Delta-crassviridae	Crassvirales	Caudoviricetes	Uroviricota	Heunggongvirae	Duplodnaviria
UHGV-0176362	UHGV	15	Unclassified	Unclassified	Unclassified	Unclassified	Caudoviricetes	Uroviricota	Heunggongvirae	Duplodnaviria
UHGV-0176424	UHGV	15	Unclassified	Unclassified	Zeta-crassviridae	Crassvirales	Caudoviricetes	Uroviricota	Heunggongvirae	Duplodnaviria
UHGV-0178009	UHGV	4	Unclassified	Unclassified	Unclassified	Unclassified	Caudoviricetes	Uroviricota	Heunggongvirae	Duplodnaviria
UHGV-0178112	UHGV	15	Unclassified	Unclassified	Delta-crassviridae	Crassvirales	Caudoviricetes	Uroviricota	Heunggongvirae	Duplodnaviria
UHGV-0178118	UHGV	15	Unclassified	Unclassified	Delta-crassviridae	Crassvirales	Caudoviricetes	Uroviricota	Heunggongvirae	Duplodnaviria
UHGV-0178858	UHGV	15	Unclassified	Unclassified	Unclassified	Unclassified	Caudoviricetes	Uroviricota	Heunggongvirae	Duplodnaviria
UHGV-0179125	UHGV	15	Unclassified	Unclassified	Unclassified	Unclassified	Caudoviricetes	Uroviricota	Heunggongvirae	Duplodnaviria
UHGV-0179226	UHGV	15	Unclassified	Unclassified	Unclassified	Unclassified	Caudoviricetes	Uroviricota	Heunggongvirae	Duplodnaviria
UHGV-0179457	UHGV	15	Unclassified	Unclassified	Unclassified	Unclassified	Caudoviricetes	Uroviricota	Heunggongvirae	Duplodnaviria
UHGV-0179802	UHGV	15	Unclassified	Unclassified	Delta-crassviridae	Crassvirales	Caudoviricetes	Uroviricota	Heunggongvirae	Duplodnaviria
UHGV-0180380	UHGV	15	Unclassified	Unclassified	Delta-crassviridae	Crassvirales	Caudoviricetes	Uroviricota	Heunggongvirae	Duplodnaviria
UHGV-0181752	UHGV	15	Unclassified	Unclassified	Unclassified	Unclassified	Caudoviricetes	Uroviricota	Heunggongvirae	Duplodnaviria
UHGV-0182048	UHGV	15	Unclassified	Unclassified	Zeta-crassviridae	Crassvirales	Caudoviricetes	Uroviricota	Heunggongvirae	Duplodnaviria
UHGV-0184911	UHGV	15	Unclassified	Unclassified	Delta-crassviridae	Crassvirales	Caudoviricetes	Uroviricota	Heunggongvirae	Duplodnaviria
UHGV-0187181	UHGV	15	Unclassified	Unclassified	Unclassified	Unclassified	Caudoviricetes	Uroviricota	Heunggongvirae	Duplodnaviria
UHGV-0190074	UHGV	15	Unclassified	Unclassified	Unclassified	Unclassified	Caudoviricetes	Uroviricota	Heunggongvirae	Duplodnaviria
UHGV-0193769	UHGV	15	Unclassified	Unclassified	Delta-crassviridae	Crassvirales	Caudoviricetes	Uroviricota	Heunggongvirae	Duplodnaviria
UHGV-0195023	UHGV	15	Unclassified	Unclassified	Delta-crassviridae	Crassvirales	Caudoviricetes	Uroviricota	Heunggongvirae	Duplodnaviria
UHGV-0195697	UHGV	15	Unclassified	Unclassified	Delta-crassviridae	Crassvirales	Caudoviricetes	Uroviricota	Heunggongvirae	Duplodnaviria
UHGV-0196493	UHGV	15	Unclassified	Unclassified	Delta-crassviridae	Crassvirales	Caudoviricetes	Uroviricota	Heunggongvirae	Duplodnaviria
UHGV-0196955	UHGV	15	Unclassified	Unclassified	Zeta-crassviridae	Crassvirales	Caudoviricetes	Uroviricota	Heunggongvirae	Duplodnaviria
UHGV-0198294	UHGV	15	Unclassified	Unclassified	Zeta-crassviridae	Crassvirales	Caudoviricetes	Uroviricota	Heunggongvirae	Duplodnaviria
UHGV-0202613	UHGV	15	Unclassified	Unclassified	Unclassified	Unclassified	Caudoviricetes	Uroviricota	Heunggongvirae	Duplodnaviria
UHGV-0202876	UHGV	15	Unclassified	Unclassified	Delta-crassviridae	Crassvirales	Caudoviricetes	Uroviricota	Heunggongvirae	Duplodnaviria
UHGV-0203083	UHGV	4	Unclassified	Unclassified	Unclassified	Unclassified	Caudoviricetes	Uroviricota	Heunggongvirae	Duplodnaviria
UHGV-0203656	UHGV	15	Unclassified	Unclassified	Delta-crassviridae	Crassvirales	Caudoviricetes	Uroviricota	Heunggongvirae	Duplodnaviria
UHGV-0203700	UHGV	15	Unclassified	Unclassified	Zeta-crassviridae	Crassvirales	Caudoviricetes	Uroviricota	Heunggongvirae	Duplodnaviria
UHGV-0205009	UHGV	15	Unclassified	Unclassified	Unclassified	Unclassified	Caudoviricetes	Uroviricota	Heunggongvirae	Duplodnaviria
UHGV-0205103	UHGV	15	Unclassified	Unclassified	Zeta-crassviridae	Crassvirales	Caudoviricetes	Uroviricota	Heunggongvirae	Duplodnaviria
UHGV-0205369	UHGV	15	Unclassified	Unclassified	Delta-crassviridae	Crassvirales	Caudoviricetes	Uroviricota	Heunggongvirae	Duplodnaviria
UHGV-0205798	UHGV	15	Unclassified	Unclassified	Unclassified	Unclassified	Caudoviricetes	Uroviricota	Heunggongvirae	Duplodnaviria
UHGV-0205976	UHGV	15	Unclassified	Unclassified	Zeta-crassviridae	Crassvirales	Caudoviricetes	Uroviricota	Heunggongvirae	Duplodnaviria
UHGV-0206434	UHGV	15	Unclassified	Unclassified	Delta-crassviridae	Crassvirales	Caudoviricetes	Uroviricota	Heunggongvirae	Duplodnaviria
UHGV-0206919	UHGV	15	Unclassified	Unclassified	Delta-crassviridae	Crassvirales	Caudoviricetes	Uroviricota	Heunggongvirae	Duplodnaviria
UHGV-0207232	UHGV	15	Unclassified	Unclassified	Delta-crassviridae	Crassvirales	Caudoviricetes	Uroviricota	Heunggongvirae	Duplodnaviria
UHGV-0207773	UHGV	15	Unclassified	Unclassified	Beta-crassviridae	Crassvirales	Caudoviricetes	Uroviricota	Heunggongvirae	Duplodnaviria
UHGV-0208234	UHGV	15	Unclassified	Unclassified	Zeta-crassviridae	Crassvirales	Caudoviricetes	Uroviricota	Heunggongvirae	Duplodnaviria
UHGV-0209058	UHGV	15	Unclassified	Unclassified	Delta-crassviridae	Crassvirales	Caudoviricetes	Uroviricota	Heunggongvirae	Duplodnaviria
UHGV-0209194	UHGV	15	Unclassified	Unclassified	Unclassified	Unclassified	Caudoviricetes	Uroviricota	Heunggongvirae	Duplodnaviria
UHGV-0209337	UHGV	15	Unclassified	Unclassified	Unclassified	Unclassified	Caudoviricetes	Uroviricota	Heunggongvirae	Duplodnaviria
UHGV-0209584	UHGV	15	Unclassified	Unclassified	Delta-crassviridae	Crassvirales	Caudoviricetes	Uroviricota	Heunggongvirae	Duplodnaviria
UHGV-0209661	UHGV	15	Unclassified	Unclassified	Unclassified	Unclassified	Caudoviricetes	Uroviricota	Heunggongvirae	Duplodnaviria
UHGV-0210041	UHGV	15	Unclassified	Unclassified	Unclassified	Unclassified	Caudoviricetes	Uroviricota	Heunggongvirae	Duplodnaviria
UHGV-0210805	UHGV	15	Unclassified	Unclassified	Unclassified	Unclassified	Caudoviricetes	Uroviricota	Heunggongvirae	Duplodnaviria
UHGV-0210890	UHGV	15	Unclassified	Unclassified	Delta-crassviridae	Crassvirales	Caudoviricetes	Uroviricota	Heunggongvirae	Duplodnaviria
UHGV-0210936	UHGV	15	Unclassified	Unclassified	Zeta-crassviridae	Crassvirales	Caudoviricetes	Uroviricota	Heunggongvirae	Duplodnaviria
UHGV-0211324	UHGV	15	Unclassified	Unclassified	Delta-crassviridae	Crassvirales	Caudoviricetes	Uroviricota	Heunggongvirae	Duplodnaviria
UHGV-0211894	UHGV	15	Unclassified	Unclassified	Delta-crassviridae	Crassvirales	Caudoviricetes	Uroviricota	Heunggongvirae	Duplodnaviria
UHGV-0212914	UHGV	15	Unclassified	Unclassified	Delta-crassviridae	Crassvirales	Caudoviricetes	Uroviricota	Heunggongvirae	Duplodnaviria
UHGV-0212953	UHGV	15	Unclassified	Unclassified	Delta-crassviridae	Crassvirales	Caudoviricetes	Uroviricota	Heunggongvirae	Duplodnaviria
UHGV-0213101	UHGV	15	Unclassified	Gokushovirinae	Microviridae	Petitvirales	Malgrandaviricetes	Phixviricota	Sangervirae	Monodnaviria
UHGV-0213635	UHGV	4	Unclassified	Unclassified	Zeta-crassviridae	Crassvirales	Caudoviricetes	Uroviricota	Heunggongvirae	Duplodnaviria
UHGV-0213703	UHGV	15	Unclassified	Unclassified	Delta-crassviridae	Crassvirales	Caudoviricetes	Uroviricota	Heunggongvirae	Duplodnaviria
UHGV-0214904	UHGV	15	Unclassified	Unclassified	Unclassified	Unclassified	Caudoviricetes	Uroviricota	Heunggongvirae	Duplodnaviria
UHGV-0218021	UHGV	15	Unclassified	Unclassified	Unclassified	Unclassified	Caudoviricetes	Uroviricota	Heunggongvirae	Duplodnaviria
UHGV-0218650	UHGV	15	Unclassified	Unclassified	Zeta-crassviridae	Crassvirales	Caudoviricetes	Uroviricota	Heunggongvirae	Duplodnaviria
UHGV-0222851	UHGV	15	Unclassified	Unclassified	Delta-crassviridae	Crassvirales	Caudoviricetes	Uroviricota	Heunggongvirae	Duplodnaviria
UHGV-0224477	UHGV	15	Unclassified	Unclassified	Delta-crassviridae	Crassvirales	Caudoviricetes	Uroviricota	Heunggongvirae	Duplodnaviria
UHGV-0227622	UHGV	15	Unclassified	Unclassified	Zeta-crassviridae	Crassvirales	Caudoviricetes	Uroviricota	Heunggongvirae	Duplodnaviria
UHGV-0229819	UHGV	15	Unclassified	Unclassified	Delta-crassviridae	Crassvirales	Caudoviricetes	Uroviricota	Heunggongvirae	Duplodnaviria
UHGV-0230200	UHGV	15	Unclassified	Unclassified	Delta-crassviridae	Crassvirales	Caudoviricetes	Uroviricota	Heunggongvirae	Duplodnaviria
UHGV-0232347	UHGV	15	Unclassified	Unclassified	Zeta-crassviridae	Crassvirales	Caudoviricetes	Uroviricota	Heunggongvirae	Duplodnaviria
UHGV-0233972	UHGV	15	Unclassified	Unclassified	Delta-crassviridae	Crassvirales	Caudoviricetes	Uroviricota	Heunggongvirae	Duplodnaviria
UHGV-0235535	UHGV	15	Unclassified	Unclassified	Delta-crassviridae	Crassvirales	Caudoviricetes	Uroviricota	Heunggongvirae	Duplodnaviria
UHGV-0238761	UHGV	15	Unclassified	Unclassified	Delta-crassviridae	Crassvirales	Caudoviricetes	Uroviricota	Heunggongvirae	Duplodnaviria
UHGV-0239863	UHGV	15	Unclassified	Unclassified	Unclassified	Unclassified	Caudoviricetes	Uroviricota	Heunggongvirae	Duplodnaviria
UHGV-0240167	UHGV	15	Unclassified	Unclassified	Unclassified	Unclassified	Caudoviricetes	Uroviricota	Heunggongvirae	Duplodnaviria
UHGV-0240406	UHGV	15	Unclassified	Unclassified	Unclassified	Unclassified	Caudoviricetes	Uroviricota	Heunggongvirae	Duplodnaviria
UHGV-0241625	UHGV	15	Unclassified	Unclassified	Delta-crassviridae	Crassvirales	Caudoviricetes	Uroviricota	Heunggongvirae	Duplodnaviria
UHGV-0244584	UHGV	15	Unclassified	Unclassified	Unclassified	Unclassified	Caudoviricetes	Uroviricota	Heunggongvirae	Duplodnaviria
UHGV-0245853	UHGV	15	Unclassified	Unclassified	Delta-crassviridae	Crassvirales	Caudoviricetes	Uroviricota	Heunggongvirae	Duplodnaviria
UHGV-0249038	UHGV	15	Unclassified	Unclassified	Unclassified	Unclassified	Caudoviricetes	Uroviricota	Heunggongvirae	Duplodnaviria
UHGV-0252765	UHGV	15	Unclassified	Unclassified	Delta-crassviridae	Crassvirales	Caudoviricetes	Uroviricota	Heunggongvirae	Duplodnaviria
UHGV-0268027	UHGV	15	Unclassified	Unclassified	Unclassified	Unclassified	Caudoviricetes	Uroviricota	Heunggongvirae	Duplodnaviria
UHGV-0269782	UHGV	15	Unclassified	Unclassified	Delta-crassviridae	Crassvirales	Caudoviricetes	Uroviricota	Heunggongvirae	Duplodnaviria
UHGV-0269953	UHGV	15	Unclassified	Unclassified	Delta-crassviridae	Crassvirales	Caudoviricetes	Uroviricota	Heunggongvirae	Duplodnaviria
UHGV-0273973	UHGV	15	Unclassified	Unclassified	Delta-crassviridae	Crassvirales	Caudoviricetes	Uroviricota	Heunggongvirae	Duplodnaviria
UHGV-0274802	UHGV	15	Unclassified	Unclassified	Unclassified	Unclassified	Caudoviricetes	Uroviricota	Heunggongvirae	Duplodnaviria
UHGV-0276955	UHGV	15	Unclassified	Unclassified	Delta-crassviridae	Crassvirales	Caudoviricetes	Uroviricota	Heunggongvirae	Duplodnaviria
UHGV-0278750	UHGV	15	Unclassified	Unclassified	Zeta-crassviridae	Crassvirales	Caudoviricetes	Uroviricota	Heunggongvirae	Duplodnaviria
UHGV-0284651	UHGV	15	Unclassified	Unclassified	Delta-crassviridae	Crassvirales	Caudoviricetes	Uroviricota	Heunggongvirae	Duplodnaviria
UHGV-0285426	UHGV	4	Unclassified	Unclassified	Zeta-crassviridae	Crassvirales	Caudoviricetes	Uroviricota	Heunggongvirae	Duplodnaviria
UHGV-0287887	UHGV	15	Unclassified	Unclassified	Unclassified	Unclassified	Caudoviricetes	Uroviricota	Heunggongvirae	Duplodnaviria
UHGV-0288909	UHGV	15	Unclassified	Unclassified	Zeta-crassviridae	Crassvirales	Caudoviricetes	Uroviricota	Heunggongvirae	Duplodnaviria
UHGV-0289155	UHGV	15	Unclassified	Unclassified	Zeta-crassviridae	Crassvirales	Caudoviricetes	Uroviricota	Heunggongvirae	Duplodnaviria
UHGV-0301635	UHGV	15	Unclassified	Unclassified	Microviridae	Petitvirales	Malgrandaviricetes	Phixviricota	Sangervirae	Monodnaviria
UHGV-0304183	UHGV	15	Unclassified	Unclassified	Delta-crassviridae	Crassvirales	Caudoviricetes	Uroviricota	Heunggongvirae	Duplodnaviria
UHGV-0305847	UHGV	15	Unclassified	Unclassified	Unclassified	Unclassified	Caudoviricetes	Uroviricota	Heunggongvirae	Duplodnaviria
UHGV-0312611	UHGV	15	Unclassified	Unclassified	Unclassified	Unclassified	Caudoviricetes	Uroviricota	Heunggongvirae	Duplodnaviria
UHGV-0314874	UHGV	15	Unclassified	Unclassified	Microviridae	Petitvirales	Malgrandaviricetes	Phixviricota	Sangervirae	Monodnaviria
UHGV-0324903	UHGV	15	Unclassified	Unclassified	Zeta-crassviridae	Crassvirales	Caudoviricetes	Uroviricota	Heunggongvirae	Duplodnaviria
UHGV-0325988	UHGV	15	Unclassified	Unclassified	Unclassified	Unclassified	Caudoviricetes	Uroviricota	Heunggongvirae	Duplodnaviria
UHGV-0329742	UHGV	15	Unclassified	Unclassified	Delta-crassviridae	Crassvirales	Caudoviricetes	Uroviricota	Heunggongvirae	Duplodnaviria
UHGV-0329953	UHGV	15	Unclassified	Unclassified	Unclassified	Unclassified	Caudoviricetes	Uroviricota	Heunggongvirae	Duplodnaviria
UHGV-0331633	UHGV	15	Unclassified	Unclassified	Delta-crassviridae	Crassvirales	Caudoviricetes	Uroviricota	Heunggongvirae	Duplodnaviria
UHGV-0332797	UHGV	15	Unclassified	Unclassified	Unclassified	Unclassified	Caudoviricetes	Uroviricota	Heunggongvirae	Duplodnaviria
UHGV-0335066	UHGV	15	Unclassified	Unclassified	Delta-crassviridae	Crassvirales	Caudoviricetes	Uroviricota	Heunggongvirae	Duplodnaviria
UHGV-0335614	UHGV	15	Unclassified	Unclassified	Delta-crassviridae	Crassvirales	Caudoviricetes	Uroviricota	Heunggongvirae	Duplodnaviria
UHGV-0336262	UHGV	15	Unclassified	Unclassified	Zeta-crassviridae	Crassvirales	Caudoviricetes	Uroviricota	Heunggongvirae	Duplodnaviria
UHGV-0336264	UHGV	15	Unclassified	Unclassified	Delta-crassviridae	Crassvirales	Caudoviricetes	Uroviricota	Heunggongvirae	Duplodnaviria
UHGV-0337301	UHGV	15	Unclassified	Unclassified	Delta-crassviridae	Crassvirales	Caudoviricetes	Uroviricota	Heunggongvirae	Duplodnaviria
UHGV-0338250	UHGV	15	Unclassified	Unclassified	Unclassified	Unclassified	Caudoviricetes	Uroviricota	Heunggongvirae	Duplodnaviria
UHGV-0338794	UHGV	15	Unclassified	Unclassified	Delta-crassviridae	Crassvirales	Caudoviricetes	Uroviricota	Heunggongvirae	Duplodnaviria
UHGV-0339154	UHGV	15	Unclassified	Unclassified	Delta-crassviridae	Crassvirales	Caudoviricetes	Uroviricota	Heunggongvirae	Duplodnaviria
UHGV-0340555	UHGV	15	Unclassified	Unclassified	Unclassified	Unclassified	Caudoviricetes	Uroviricota	Heunggongvirae	Duplodnaviria
UHGV-0340557	UHGV	4	Unclassified	Unclassified	Unclassified	Unclassified	Caudoviricetes	Uroviricota	Heunggongvirae	Duplodnaviria
UHGV-0343501	UHGV	4	Unclassified	Unclassified	Unclassified	Unclassified	Caudoviricetes	Uroviricota	Heunggongvirae	Duplodnaviria
UHGV-0349539	UHGV	15	Unclassified	Unclassified	Unclassified	Unclassified	Caudoviricetes	Uroviricota	Heunggongvirae	Duplodnaviria
UHGV-0353176	UHGV	15	Unclassified	Unclassified	Zeta-crassviridae	Crassvirales	Caudoviricetes	Uroviricota	Heunggongvirae	Duplodnaviria
UHGV-0354600	UHGV	15	Unclassified	Unclassified	Delta-crassviridae	Crassvirales	Caudoviricetes	Uroviricota	Heunggongvirae	Duplodnaviria
UHGV-0362830	UHGV	15	Unclassified	Unclassified	Unclassified	Unclassified	Caudoviricetes	Uroviricota	Heunggongvirae	Duplodnaviria
UHGV-0367904	UHGV	4	Unclassified	Unclassified	Zeta-crassviridae	Crassvirales	Caudoviricetes	Uroviricota	Heunggongvirae	Duplodnaviria
UHGV-0368567	UHGV	15	Unclassified	Unclassified	Delta-crassviridae	Crassvirales	Caudoviricetes	Uroviricota	Heunggongvirae	Duplodnaviria
UHGV-0369362	UHGV	4	Unclassified	Unclassified	Zeta-crassviridae	Crassvirales	Caudoviricetes	Uroviricota	Heunggongvirae	Duplodnaviria
UHGV-0369970	UHGV	15	Unclassified	Unclassified	Zeta-crassviridae	Crassvirales	Caudoviricetes	Uroviricota	Heunggongvirae	Duplodnaviria
UHGV-0379062	UHGV	15	Unclassified	Unclassified	Zeta-crassviridae	Crassvirales	Caudoviricetes	Uroviricota	Heunggongvirae	Duplodnaviria
UHGV-0379217	UHGV	15	Unclassified	Unclassified	Delta-crassviridae	Crassvirales	Caudoviricetes	Uroviricota	Heunggongvirae	Duplodnaviria
UHGV-0379420	UHGV	15	Unclassified	Unclassified	Unclassified	Unclassified	Caudoviricetes	Uroviricota	Heunggongvirae	Duplodnaviria
UHGV-0380086	UHGV	15	Unclassified	Unclassified	Delta-crassviridae	Crassvirales	Caudoviricetes	Uroviricota	Heunggongvirae	Duplodnaviria
UHGV-0380712	UHGV	4	Unclassified	Unclassified	Zeta-crassviridae	Crassvirales	Caudoviricetes	Uroviricota	Heunggongvirae	Duplodnaviria
UHGV-0381658	UHGV	15	Unclassified	Unclassified	Unclassified	Unclassified	Caudoviricetes	Uroviricota	Heunggongvirae	Duplodnaviria
UHGV-0386227	UHGV	4	Unclassified	Unclassified	Unclassified	Unclassified	Caudoviricetes	Uroviricota	Heunggongvirae	Duplodnaviria
UHGV-0387542	UHGV	15	Unclassified	Unclassified	Microviridae	Petitvirales	Malgrandaviricetes	Phixviricota	Sangervirae	Monodnaviria
UHGV-0388482	UHGV	15	Unclassified	Unclassified	Delta-crassviridae	Crassvirales	Caudoviricetes	Uroviricota	Heunggongvirae	Duplodnaviria
UHGV-0390876	UHGV	15	Unclassified	Unclassified	Delta-crassviridae	Crassvirales	Caudoviricetes	Uroviricota	Heunggongvirae	Duplodnaviria
UHGV-0392173	UHGV	15	Unclassified	Unclassified	Zeta-crassviridae	Crassvirales	Caudoviricetes	Uroviricota	Heunggongvirae	Duplodnaviria
UHGV-0392234	UHGV	15	Unclassified	Unclassified	Delta-crassviridae	Crassvirales	Caudoviricetes	Uroviricota	Heunggongvirae	Duplodnaviria
UHGV-0392415	UHGV	15	Unclassified	Unclassified	Microviridae	Petitvirales	Malgrandaviricetes	Phixviricota	Sangervirae	Monodnaviria
UHGV-0406454	UHGV	15	Unclassified	Unclassified	Beta-crassviridae	Crassvirales	Caudoviricetes	Uroviricota	Heunggongvirae	Duplodnaviria
UHGV-0449672	UHGV	15	Unclassified	Unclassified	Delta-crassviridae	Crassvirales	Caudoviricetes	Uroviricota	Heunggongvirae	Duplodnaviria
UHGV-0465086	UHGV	4	Unclassified	Unclassified	Unclassified	Unclassified	Caudoviricetes	Uroviricota	Heunggongvirae	Duplodnaviria
UHGV-0482514	UHGV	15	Unclassified	Unclassified	Delta-crassviridae	Crassvirales	Caudoviricetes	Uroviricota	Heunggongvirae	Duplodnaviria
UHGV-0497985	UHGV	15	Unclassified	Unclassified	Zeta-crassviridae	Crassvirales	Caudoviricetes	Uroviricota	Heunggongvirae	Duplodnaviria
UHGV-0521113	UHGV	15	Unclassified	Unclassified	Delta-crassviridae	Crassvirales	Caudoviricetes	Uroviricota	Heunggongvirae	Duplodnaviria
UHGV-0579891	UHGV	15	Unclassified	Unclassified	Delta-crassviridae	Crassvirales	Caudoviricetes	Uroviricota	Heunggongvirae	Duplodnaviria
UHGV-0627933	UHGV	15	Unclassified	Unclassified	Delta-crassviridae	Crassvirales	Caudoviricetes	Uroviricota	Heunggongvirae	Duplodnaviria
UHGV-0639475	UHGV	15	Unclassified	Unclassified	Zeta-crassviridae	Crassvirales	Caudoviricetes	Uroviricota	Heunggongvirae	Duplodnaviria
UHGV-0738579	UHGV	15	Unclassified	Unclassified	Delta-crassviridae	Crassvirales	Caudoviricetes	Uroviricota	Heunggongvirae	Duplodnaviria
UHGV-0799831	UHGV	15	Unclassified	Unclassified	Delta-crassviridae	Crassvirales	Caudoviricetes	Uroviricota	Heunggongvirae	Duplodnaviria
UHGV-0885092	UHGV	15	Unclassified	Unclassified	Delta-crassviridae	Crassvirales	Caudoviricetes	Uroviricota	Heunggongvirae	Duplodnaviria
UHGV-1161235	UHGV	15	Unclassified	Unclassified	Delta-crassviridae	Crassvirales	Caudoviricetes	Uroviricota	Heunggongvirae	Duplodnaviria
UHGV-1262590	UHGV	15	Unclassified	Unclassified	Unclassified	Unclassified	Caudoviricetes	Uroviricota	Heunggongvirae	Duplodnaviria
UHGV-1270967	UHGV	15	Unclassified	Unclassified	Delta-crassviridae	Crassvirales	Caudoviricetes	Uroviricota	Heunggongvirae	Duplodnaviria
UHGV-1332168	UHGV	15	Unclassified	Unclassified	Unclassified	Unclassified	Caudoviricetes	Uroviricota	Heunggongvirae	Duplodnaviria
UHGV-1335810	UHGV	15	Unclassified	Unclassified	Delta-crassviridae	Crassvirales	Caudoviricetes	Uroviricota	Heunggongvirae	Duplodnaviria
UHGV-1335956	UHGV	15	Unclassified	Unclassified	Zeta-crassviridae	Crassvirales	Caudoviricetes	Uroviricota	Heunggongvirae	Duplodnaviria
UHGV-1338101	UHGV	15	Unclassified	Unclassified	Unclassified	Unclassified	Caudoviricetes	Uroviricota	Heunggongvirae	Duplodnaviria
UHGV-1343411	UHGV	15	Unclassified	Unclassified	Delta-crassviridae	Crassvirales	Caudoviricetes	Uroviricota	Heunggongvirae	Duplodnaviria
UHGV-1344238	UHGV	15	Unclassified	Unclassified	Delta-crassviridae	Crassvirales	Caudoviricetes	Uroviricota	Heunggongvirae	Duplodnaviria
UHGV-1350012	UHGV	15	Unclassified	Unclassified	Delta-crassviridae	Crassvirales	Caudoviricetes	Uroviricota	Heunggongvirae	Duplodnaviria
UHGV-1350216	UHGV	15	Unclassified	Unclassified	Beta-crassviridae	Crassvirales	Caudoviricetes	Uroviricota	Heunggongvirae	Duplodnaviria
UHGV-1350308	UHGV	4	Unclassified	Unclassified	Zeta-crassviridae	Crassvirales	Caudoviricetes	Uroviricota	Heunggongvirae	Duplodnaviria
UHGV-1350351	UHGV	15	Unclassified	Unclassified	Delta-crassviridae	Crassvirales	Caudoviricetes	Uroviricota	Heunggongvirae	Duplodnaviria
UHGV-1350376	UHGV	15	Unclassified	Unclassified	Zeta-crassviridae	Crassvirales	Caudoviricetes	Uroviricota	Heunggongvirae	Duplodnaviria
UHGV-1350570	UHGV	15	Unclassified	Unclassified	Unclassified	Unclassified	Caudoviricetes	Uroviricota	Heunggongvirae	Duplodnaviria
UHGV-1350574	UHGV	15	Unclassified	Unclassified	Unclassified	Unclassified	Caudoviricetes	Uroviricota	Heunggongvirae	Duplodnaviria
UHGV-1351089	UHGV	15	Unclassified	Unclassified	Unclassified	Unclassified	Caudoviricetes	Uroviricota	Heunggongvirae	Duplodnaviria
UHGV-1351429	UHGV	15	Unclassified	Unclassified	Delta-crassviridae	Crassvirales	Caudoviricetes	Uroviricota	Heunggongvirae	Duplodnaviria
UHGV-1351434	UHGV	15	Unclassified	Unclassified	Delta-crassviridae	Crassvirales	Caudoviricetes	Uroviricota	Heunggongvirae	Duplodnaviria
UHGV-1351472	UHGV	15	Unclassified	Unclassified	Delta-crassviridae	Crassvirales	Caudoviricetes	Uroviricota	Heunggongvirae	Duplodnaviria
UHGV-1351540	UHGV	15	Unclassified	Unclassified	Unclassified	Unclassified	Caudoviricetes	Uroviricota	Heunggongvirae	Duplodnaviria
UHGV-1351889	UHGV	15	Unclassified	Unclassified	Unclassified	Unclassified	Caudoviricetes	Uroviricota	Heunggongvirae	Duplodnaviria
UHGV-1352184	UHGV	15	Unclassified	Unclassified	Delta-crassviridae	Crassvirales	Caudoviricetes	Uroviricota	Heunggongvirae	Duplodnaviria
UHGV-1352950	UHGV	15	Unclassified	Unclassified	Delta-crassviridae	Crassvirales	Caudoviricetes	Uroviricota	Heunggongvirae	Duplodnaviria
UHGV-1353323	UHGV	15	Unclassified	Unclassified	Circoviridae	Cirlivirales	Arfiviricetes	Cressdnaviricota	Shotokuvirae	Monodnaviria
UHGV-1353463	UHGV	15	Unclassified	Unclassified	Unclassified	Unclassified	Caudoviricetes	Uroviricota	Heunggongvirae	Duplodnaviria
UHGV-1353620	UHGV	15	Unclassified	Unclassified	Delta-crassviridae	Crassvirales	Caudoviricetes	Uroviricota	Heunggongvirae	Duplodnaviria
UHGV-1353893	UHGV	15	Unclassified	Unclassified	Anelloviridae	Unclassified	Unclassified	Unclassified	Unclassified	Unclassified
UHGV-1353932	UHGV	15	Unclassified	Unclassified	Delta-crassviridae	Crassvirales	Caudoviricetes	Uroviricota	Heunggongvirae	Duplodnaviria
UHGV-1354344	UHGV	15	Unclassified	Unclassified	Delta-crassviridae	Crassvirales	Caudoviricetes	Uroviricota	Heunggongvirae	Duplodnaviria
UHGV-1354348	UHGV	15	Unclassified	Unclassified	Delta-crassviridae	Crassvirales	Caudoviricetes	Uroviricota	Heunggongvirae	Duplodnaviria
UHGV-1354789	UHGV	15	Unclassified	Unclassified	Delta-crassviridae	Crassvirales	Caudoviricetes	Uroviricota	Heunggongvirae	Duplodnaviria
UHGV-1354915	UHGV	15	Unclassified	Unclassified	Delta-crassviridae	Crassvirales	Caudoviricetes	Uroviricota	Heunggongvirae	Duplodnaviria
UHGV-1355129	UHGV	4	Unclassified	Unclassified	Zeta-crassviridae	Crassvirales	Caudoviricetes	Uroviricota	Heunggongvirae	Duplodnaviria
UHGV-1355144	UHGV	15	Unclassified	Unclassified	Delta-crassviridae	Crassvirales	Caudoviricetes	Uroviricota	Heunggongvirae	Duplodnaviria
UHGV-1355321	UHGV	15	Unclassified	Unclassified	Microviridae	Petitvirales	Malgrandaviricetes	Phixviricota	Sangervirae	Monodnaviria
UHGV-1355596	UHGV	15	Unclassified	Unclassified	Delta-crassviridae	Crassvirales	Caudoviricetes	Uroviricota	Heunggongvirae	Duplodnaviria
UHGV-1356262	UHGV	15	Unclassified	Unclassified	Delta-crassviridae	Crassvirales	Caudoviricetes	Uroviricota	Heunggongvirae	Duplodnaviria
UHGV-1356264	UHGV	15	Unclassified	Unclassified	Delta-crassviridae	Crassvirales	Caudoviricetes	Uroviricota	Heunggongvirae	Duplodnaviria
UHGV-1356534	UHGV	15	Unclassified	Unclassified	Unclassified	Unclassified	Caudoviricetes	Uroviricota	Heunggongvirae	Duplodnaviria
UHGV-1357285	UHGV	4	Unclassified	Unclassified	Zeta-crassviridae	Crassvirales	Caudoviricetes	Uroviricota	Heunggongvirae	Duplodnaviria
UHGV-1357951	UHGV	15	Unclassified	Unclassified	Unclassified	Unclassified	Caudoviricetes	Uroviricota	Heunggongvirae	Duplodnaviria
UHGV-1358324	UHGV	15	Unclassified	Unclassified	Delta-crassviridae	Crassvirales	Caudoviricetes	Uroviricota	Heunggongvirae	Duplodnaviria
UHGV-1358415	UHGV	15	Unclassified	Unclassified	Delta-crassviridae	Crassvirales	Caudoviricetes	Uroviricota	Heunggongvirae	Duplodnaviria
UHGV-1358586	UHGV	15	Unclassified	Unclassified	Unclassified	Unclassified	Caudoviricetes	Uroviricota	Heunggongvirae	Duplodnaviria
UHGV-1358659	UHGV	4	Unclassified	Unclassified	Unclassified	Unclassified	Caudoviricetes	Uroviricota	Heunggongvirae	Duplodnaviria
UHGV-1358878	UHGV	15	Unclassified	Unclassified	Delta-crassviridae	Crassvirales	Caudoviricetes	Uroviricota	Heunggongvirae	Duplodnaviria
UHGV-1359290	UHGV	4	Unclassified	Unclassified	Zeta-crassviridae	Crassvirales	Caudoviricetes	Uroviricota	Heunggongvirae	Duplodnaviria
UHGV-1359359	UHGV	15	Unclassified	Unclassified	Unclassified	Unclassified	Caudoviricetes	Uroviricota	Heunggongvirae	Duplodnaviria
UHGV-1359435	UHGV	15	Unclassified	Unclassified	Delta-crassviridae	Crassvirales	Caudoviricetes	Uroviricota	Heunggongvirae	Duplodnaviria
UHGV-1359870	UHGV	4	Unclassified	Unclassified	Zeta-crassviridae	Crassvirales	Caudoviricetes	Uroviricota	Heunggongvirae	Duplodnaviria
UHGV-1360123	UHGV	4	Unclassified	Unclassified	Zeta-crassviridae	Crassvirales	Caudoviricetes	Uroviricota	Heunggongvirae	Duplodnaviria
UHGV-1360212	UHGV	15	Unclassified	Unclassified	Delta-crassviridae	Crassvirales	Caudoviricetes	Uroviricota	Heunggongvirae	Duplodnaviria
UHGV-1360325	UHGV	15	Unclassified	Unclassified	Microviridae	Petitvirales	Malgrandaviricetes	Phixviricota	Sangervirae	Monodnaviria
UHGV-1360447	UHGV	15	Unclassified	Unclassified	Unclassified	Unclassified	Caudoviricetes	Uroviricota	Heunggongvirae	Duplodnaviria
UHGV-1360451	UHGV	4	Unclassified	Unclassified	Zeta-crassviridae	Crassvirales	Caudoviricetes	Uroviricota	Heunggongvirae	Duplodnaviria
UHGV-1360539	UHGV	15	Unclassified	Unclassified	Delta-crassviridae	Crassvirales	Caudoviricetes	Uroviricota	Heunggongvirae	Duplodnaviria
UHGV-1360951	UHGV	15	Unclassified	Unclassified	Delta-crassviridae	Crassvirales	Caudoviricetes	Uroviricota	Heunggongvirae	Duplodnaviria
UHGV-1360994	UHGV	15	Unclassified	Unclassified	Unclassified	Unclassified	Caudoviricetes	Uroviricota	Heunggongvirae	Duplodnaviria
UHGV-1361028	UHGV	15	Unclassified	Unclassified	Delta-crassviridae	Crassvirales	Caudoviricetes	Uroviricota	Heunggongvirae	Duplodnaviria
UHGV-1361084	UHGV	15	Unclassified	Unclassified	Delta-crassviridae	Crassvirales	Caudoviricetes	Uroviricota	Heunggongvirae	Duplodnaviria
UHGV-1361320	UHGV	15	Unclassified	Unclassified	Unclassified	Unclassified	Caudoviricetes	Uroviricota	Heunggongvirae	Duplodnaviria
UHGV-1361345	UHGV	15	Unclassified	Unclassified	Delta-crassviridae	Crassvirales	Caudoviricetes	Uroviricota	Heunggongvirae	Duplodnaviria
UHGV-1361405	UHGV	15	Unclassified	Unclassified	Delta-crassviridae	Crassvirales	Caudoviricetes	Uroviricota	Heunggongvirae	Duplodnaviria
UHGV-1361456	UHGV	15	Unclassified	Unclassified	Zeta-crassviridae	Crassvirales	Caudoviricetes	Uroviricota	Heunggongvirae	Duplodnaviria
UHGV-1361458	UHGV	15	Unclassified	Unclassified	Zeta-crassviridae	Crassvirales	Caudoviricetes	Uroviricota	Heunggongvirae	Duplodnaviria
UHGV-1361492	UHGV	15	Unclassified	Unclassified	Delta-crassviridae	Crassvirales	Caudoviricetes	Uroviricota	Heunggongvirae	Duplodnaviria
UHGV-1361689	UHGV	15	Unclassified	Unclassified	Delta-crassviridae	Crassvirales	Caudoviricetes	Uroviricota	Heunggongvirae	Duplodnaviria
UHGV-1361707	UHGV	4	Unclassified	Unclassified	Unclassified	Unclassified	Caudoviricetes	Uroviricota	Heunggongvirae	Duplodnaviria
UHGV-1361732	UHGV	15	Unclassified	Unclassified	Delta-crassviridae	Crassvirales	Caudoviricetes	Uroviricota	Heunggongvirae	Duplodnaviria
UHGV-1361734	UHGV	15	Unclassified	Unclassified	Delta-crassviridae	Crassvirales	Caudoviricetes	Uroviricota	Heunggongvirae	Duplodnaviria
UHGV-1361817	UHGV	15	Unclassified	Unclassified	Delta-crassviridae	Crassvirales	Caudoviricetes	Uroviricota	Heunggongvirae	Duplodnaviria
UHGV-1361823	UHGV	15	Unclassified	Unclassified	Delta-crassviridae	Crassvirales	Caudoviricetes	Uroviricota	Heunggongvirae	Duplodnaviria
UHGV-1361940	UHGV	15	Unclassified	Unclassified	Unclassified	Unclassified	Caudoviricetes	Uroviricota	Heunggongvirae	Duplodnaviria
UHGV-1361968	UHGV	15	Unclassified	Unclassified	Unclassified	Unclassified	Caudoviricetes	Uroviricota	Heunggongvirae	Duplodnaviria
UHGV-1361973	UHGV	15	Unclassified	Unclassified	Unclassified	Unclassified	Caudoviricetes	Uroviricota	Heunggongvirae	Duplodnaviria
UHGV-1361982	UHGV	15	Unclassified	Unclassified	Delta-crassviridae	Crassvirales	Caudoviricetes	Uroviricota	Heunggongvirae	Duplodnaviria
UHGV-1361984	UHGV	15	Unclassified	Unclassified	Delta-crassviridae	Crassvirales	Caudoviricetes	Uroviricota	Heunggongvirae	Duplodnaviria
UHGV-1362038	UHGV	15	Unclassified	Unclassified	Delta-crassviridae	Crassvirales	Caudoviricetes	Uroviricota	Heunggongvirae	Duplodnaviria
UHGV-1362044	UHGV	15	Unclassified	Unclassified	Delta-crassviridae	Crassvirales	Caudoviricetes	Uroviricota	Heunggongvirae	Duplodnaviria
UHGV-1362121	UHGV	15	Unclassified	Unclassified	Unclassified	Unclassified	Caudoviricetes	Uroviricota	Heunggongvirae	Duplodnaviria
UHGV-1362123	UHGV	15	Unclassified	Unclassified	Zeta-crassviridae	Crassvirales	Caudoviricetes	Uroviricota	Heunggongvirae	Duplodnaviria
UHGV-1362129	UHGV	15	Unclassified	Unclassified	Delta-crassviridae	Crassvirales	Caudoviricetes	Uroviricota	Heunggongvirae	Duplodnaviria
UHGV-1362133	UHGV	15	Unclassified	Unclassified	Delta-crassviridae	Crassvirales	Caudoviricetes	Uroviricota	Heunggongvirae	Duplodnaviria
UHGV-1362326	UHGV	15	Unclassified	Unclassified	Delta-crassviridae	Crassvirales	Caudoviricetes	Uroviricota	Heunggongvirae	Duplodnaviria
UHGV-1362335	UHGV	15	Unclassified	Unclassified	Delta-crassviridae	Crassvirales	Caudoviricetes	Uroviricota	Heunggongvirae	Duplodnaviria
UHGV-1362509	UHGV	15	Unclassified	Unclassified	Zeta-crassviridae	Crassvirales	Caudoviricetes	Uroviricota	Heunggongvirae	Duplodnaviria
UHGV-1362544	UHGV	15	Unclassified	Unclassified	Delta-crassviridae	Crassvirales	Caudoviricetes	Uroviricota	Heunggongvirae	Duplodnaviria
UHGV-1362547	UHGV	15	Unclassified	Unclassified	Delta-crassviridae	Crassvirales	Caudoviricetes	Uroviricota	Heunggongvirae	Duplodnaviria
UHGV-1362652	UHGV	15	Unclassified	Unclassified	Delta-crassviridae	Crassvirales	Caudoviricetes	Uroviricota	Heunggongvirae	Duplodnaviria
UHGV-1362741	UHGV	15	Unclassified	Unclassified	Delta-crassviridae	Crassvirales	Caudoviricetes	Uroviricota	Heunggongvirae	Duplodnaviria
UHGV-1362801	UHGV	15	Unclassified	Unclassified	Delta-crassviridae	Crassvirales	Caudoviricetes	Uroviricota	Heunggongvirae	Duplodnaviria
UHGV-1362843	UHGV	15	Unclassified	Unclassified	Unclassified	Unclassified	Caudoviricetes	Uroviricota	Heunggongvirae	Duplodnaviria
UHGV-1362878	UHGV	15	Unclassified	Unclassified	Zeta-crassviridae	Crassvirales	Caudoviricetes	Uroviricota	Heunggongvirae	Duplodnaviria
UHGV-1363000	UHGV	15	Unclassified	Unclassified	Delta-crassviridae	Crassvirales	Caudoviricetes	Uroviricota	Heunggongvirae	Duplodnaviria
UHGV-1363154	UHGV	15	Unclassified	Unclassified	Delta-crassviridae	Crassvirales	Caudoviricetes	Uroviricota	Heunggongvirae	Duplodnaviria
UHGV-1363158	UHGV	15	Unclassified	Unclassified	Delta-crassviridae	Crassvirales	Caudoviricetes	Uroviricota	Heunggongvirae	Duplodnaviria
UHGV-1363181	UHGV	15	Unclassified	Unclassified	Delta-crassviridae	Crassvirales	Caudoviricetes	Uroviricota	Heunggongvirae	Duplodnaviria
UHGV-1363323	UHGV	15	Unclassified	Unclassified	Delta-crassviridae	Crassvirales	Caudoviricetes	Uroviricota	Heunggongvirae	Duplodnaviria
UHGV-1363356	UHGV	15	Unclassified	Unclassified	Delta-crassviridae	Crassvirales	Caudoviricetes	Uroviricota	Heunggongvirae	Duplodnaviria
UHGV-1363529	UHGV	15	Unclassified	Unclassified	Delta-crassviridae	Crassvirales	Caudoviricetes	Uroviricota	Heunggongvirae	Duplodnaviria
UHGV-1363669	UHGV	15	Unclassified	Unclassified	Unclassified	Unclassified	Caudoviricetes	Uroviricota	Heunggongvirae	Duplodnaviria
UHGV-1363682	UHGV	15	Unclassified	Unclassified	Zeta-crassviridae	Crassvirales	Caudoviricetes	Uroviricota	Heunggongvirae	Duplodnaviria
UHGV-1363767	UHGV	15	Unclassified	Unclassified	Delta-crassviridae	Crassvirales	Caudoviricetes	Uroviricota	Heunggongvirae	Duplodnaviria
UHGV-1363771	UHGV	15	Unclassified	Unclassified	Delta-crassviridae	Crassvirales	Caudoviricetes	Uroviricota	Heunggongvirae	Duplodnaviria
UHGV-1363991	UHGV	15	Unclassified	Unclassified	Delta-crassviridae	Crassvirales	Caudoviricetes	Uroviricota	Heunggongvirae	Duplodnaviria
UHGV-1363993	UHGV	15	Unclassified	Unclassified	Delta-crassviridae	Crassvirales	Caudoviricetes	Uroviricota	Heunggongvirae	Duplodnaviria
UHGV-1364047	UHGV	15	Unclassified	Unclassified	Unclassified	Unclassified	Caudoviricetes	Uroviricota	Heunggongvirae	Duplodnaviria
UHGV-1364051	UHGV	15	Unclassified	Unclassified	Zeta-crassviridae	Crassvirales	Caudoviricetes	Uroviricota	Heunggongvirae	Duplodnaviria
UHGV-1364346	UHGV	15	Unclassified	Unclassified	Delta-crassviridae	Crassvirales	Caudoviricetes	Uroviricota	Heunggongvirae	Duplodnaviria
UHGV-1364364	UHGV	15	Unclassified	Unclassified	Delta-crassviridae	Crassvirales	Caudoviricetes	Uroviricota	Heunggongvirae	Duplodnaviria
UHGV-1364393	UHGV	15	Unclassified	Unclassified	Unclassified	Unclassified	Caudoviricetes	Uroviricota	Heunggongvirae	Duplodnaviria
UHGV-1364690	UHGV	15	Unclassified	Unclassified	Delta-crassviridae	Crassvirales	Caudoviricetes	Uroviricota	Heunggongvirae	Duplodnaviria
UHGV-1365011	UHGV	15	Unclassified	Unclassified	Delta-crassviridae	Crassvirales	Caudoviricetes	Uroviricota	Heunggongvirae	Duplodnaviria
UHGV-1365035	UHGV	15	Unclassified	Unclassified	Delta-crassviridae	Crassvirales	Caudoviricetes	Uroviricota	Heunggongvirae	Duplodnaviria
UHGV-1365039	UHGV	15	Unclassified	Unclassified	Delta-crassviridae	Crassvirales	Caudoviricetes	Uroviricota	Heunggongvirae	Duplodnaviria
UHGV-1365080	UHGV	15	Unclassified	Unclassified	Delta-crassviridae	Crassvirales	Caudoviricetes	Uroviricota	Heunggongvirae	Duplodnaviria
UHGV-1365354	UHGV	15	Unclassified	Unclassified	Delta-crassviridae	Crassvirales	Caudoviricetes	Uroviricota	Heunggongvirae	Duplodnaviria
UHGV-1365438	UHGV	15	Unclassified	Unclassified	Delta-crassviridae	Crassvirales	Caudoviricetes	Uroviricota	Heunggongvirae	Duplodnaviria
UHGV-1365445	UHGV	15	Unclassified	Unclassified	Delta-crassviridae	Crassvirales	Caudoviricetes	Uroviricota	Heunggongvirae	Duplodnaviria
UHGV-1365623	UHGV	15	Unclassified	Unclassified	Delta-crassviridae	Crassvirales	Caudoviricetes	Uroviricota	Heunggongvirae	Duplodnaviria
UHGV-1365695	UHGV	15	Unclassified	Unclassified	Delta-crassviridae	Crassvirales	Caudoviricetes	Uroviricota	Heunggongvirae	Duplodnaviria
UHGV-1365792	UHGV	15	Unclassified	Unclassified	Zeta-crassviridae	Crassvirales	Caudoviricetes	Uroviricota	Heunggongvirae	Duplodnaviria
UHGV-1365850	UHGV	15	Unclassified	Unclassified	Delta-crassviridae	Crassvirales	Caudoviricetes	Uroviricota	Heunggongvirae	Duplodnaviria
UHGV-1365871	UHGV	15	Unclassified	Unclassified	Zeta-crassviridae	Crassvirales	Caudoviricetes	Uroviricota	Heunggongvirae	Duplodnaviria
UHGV-1365963	UHGV	15	Unclassified	Unclassified	Delta-crassviridae	Crassvirales	Caudoviricetes	Uroviricota	Heunggongvirae	Duplodnaviria
UHGV-1366122	UHGV	15	Unclassified	Unclassified	Zeta-crassviridae	Crassvirales	Caudoviricetes	Uroviricota	Heunggongvirae	Duplodnaviria
UHGV-1366222	UHGV	15	Unclassified	Unclassified	Delta-crassviridae	Crassvirales	Caudoviricetes	Uroviricota	Heunggongvirae	Duplodnaviria
UHGV-1366247	UHGV	15	Unclassified	Unclassified	Delta-crassviridae	Crassvirales	Caudoviricetes	Uroviricota	Heunggongvirae	Duplodnaviria
UHGV-1366255	UHGV	15	Unclassified	Unclassified	Unclassified	Unclassified	Caudoviricetes	Uroviricota	Heunggongvirae	Duplodnaviria
UHGV-1366284	UHGV	15	Unclassified	Unclassified	Delta-crassviridae	Crassvirales	Caudoviricetes	Uroviricota	Heunggongvirae	Duplodnaviria
UHGV-1366339	UHGV	15	Unclassified	Unclassified	Unclassified	Unclassified	Caudoviricetes	Uroviricota	Heunggongvirae	Duplodnaviria
UHGV-1366472	UHGV	15	Unclassified	Unclassified	Zeta-crassviridae	Crassvirales	Caudoviricetes	Uroviricota	Heunggongvirae	Duplodnaviria
UHGV-1366492	UHGV	15	Unclassified	Unclassified	Beta-crassviridae	Crassvirales	Caudoviricetes	Uroviricota	Heunggongvirae	Duplodnaviria
UHGV-1366541	UHGV	15	Unclassified	Unclassified	Delta-crassviridae	Crassvirales	Caudoviricetes	Uroviricota	Heunggongvirae	Duplodnaviria
UHGV-1366560	UHGV	15	Unclassified	Unclassified	Delta-crassviridae	Crassvirales	Caudoviricetes	Uroviricota	Heunggongvirae	Duplodnaviria
UHGV-1366696	UHGV	15	Unclassified	Unclassified	Delta-crassviridae	Crassvirales	Caudoviricetes	Uroviricota	Heunggongvirae	Duplodnaviria
UHGV-1366847	UHGV	15	Unclassified	Unclassified	Beta-crassviridae	Crassvirales	Caudoviricetes	Uroviricota	Heunggongvirae	Duplodnaviria
UHGV-1366909	UHGV	15	Unclassified	Unclassified	Delta-crassviridae	Crassvirales	Caudoviricetes	Uroviricota	Heunggongvirae	Duplodnaviria
UHGV-1367011	UHGV	15	Unclassified	Unclassified	Delta-crassviridae	Crassvirales	Caudoviricetes	Uroviricota	Heunggongvirae	Duplodnaviria
UHGV-1367040	UHGV	15	Unclassified	Unclassified	Delta-crassviridae	Crassvirales	Caudoviricetes	Uroviricota	Heunggongvirae	Duplodnaviria
UHGV-1367197	UHGV	15	Unclassified	Unclassified	Unclassified	Unclassified	Caudoviricetes	Uroviricota	Heunggongvirae	Duplodnaviria
UHGV-1367201	UHGV	15	Unclassified	Unclassified	Unclassified	Unclassified	Caudoviricetes	Uroviricota	Heunggongvirae	Duplodnaviria
UHGV-1367202	UHGV	15	Unclassified	Unclassified	Unclassified	Unclassified	Caudoviricetes	Uroviricota	Heunggongvirae	Duplodnaviria
UHGV-1367208	UHGV	15	Unclassified	Unclassified	Delta-crassviridae	Crassvirales	Caudoviricetes	Uroviricota	Heunggongvirae	Duplodnaviria
UHGV-1367370	UHGV	15	Unclassified	Unclassified	Unclassified	Unclassified	Caudoviricetes	Uroviricota	Heunggongvirae	Duplodnaviria
UHGV-1367861	UHGV	15	Unclassified	Unclassified	Delta-crassviridae	Crassvirales	Caudoviricetes	Uroviricota	Heunggongvirae	Duplodnaviria
UHGV-1367896	UHGV	15	Unclassified	Unclassified	Delta-crassviridae	Crassvirales	Caudoviricetes	Uroviricota	Heunggongvirae	Duplodnaviria
UHGV-1367980	UHGV	15	Unclassified	Unclassified	Delta-crassviridae	Crassvirales	Caudoviricetes	Uroviricota	Heunggongvirae	Duplodnaviria
UHGV-1368003	UHGV	15	Unclassified	Unclassified	Delta-crassviridae	Crassvirales	Caudoviricetes	Uroviricota	Heunggongvirae	Duplodnaviria
UHGV-1368110	UHGV	15	Unclassified	Unclassified	Unclassified	Unclassified	Caudoviricetes	Uroviricota	Heunggongvirae	Duplodnaviria
UHGV-1368334	UHGV	15	Unclassified	Unclassified	Delta-crassviridae	Crassvirales	Caudoviricetes	Uroviricota	Heunggongvirae	Duplodnaviria
UHGV-1368358	UHGV	4	Unclassified	Unclassified	Unclassified	Unclassified	Caudoviricetes	Uroviricota	Heunggongvirae	Duplodnaviria
UHGV-1368658	UHGV	15	Unclassified	Unclassified	Delta-crassviridae	Crassvirales	Caudoviricetes	Uroviricota	Heunggongvirae	Duplodnaviria
UHGV-1369444	UHGV	15	Unclassified	Unclassified	Delta-crassviridae	Crassvirales	Caudoviricetes	Uroviricota	Heunggongvirae	Duplodnaviria
UHGV-1369541	UHGV	15	Unclassified	Unclassified	Unclassified	Unclassified	Caudoviricetes	Uroviricota	Heunggongvirae	Duplodnaviria
UHGV-1369678	UHGV	15	Unclassified	Unclassified	Unclassified	Unclassified	Caudoviricetes	Uroviricota	Heunggongvirae	Duplodnaviria
UHGV-1369792	UHGV	15	Unclassified	Unclassified	Delta-crassviridae	Crassvirales	Caudoviricetes	Uroviricota	Heunggongvirae	Duplodnaviria
UHGV-1369905	UHGV	15	Unclassified	Unclassified	Delta-crassviridae	Crassvirales	Caudoviricetes	Uroviricota	Heunggongvirae	Duplodnaviria
UHGV-1369981	UHGV	15	Unclassified	Unclassified	Delta-crassviridae	Crassvirales	Caudoviricetes	Uroviricota	Heunggongvirae	Duplodnaviria
UHGV-1370001	UHGV	15	Unclassified	Unclassified	Delta-crassviridae	Crassvirales	Caudoviricetes	Uroviricota	Heunggongvirae	Duplodnaviria
UHGV-1370009	UHGV	15	Unclassified	Unclassified	Delta-crassviridae	Crassvirales	Caudoviricetes	Uroviricota	Heunggongvirae	Duplodnaviria
UHGV-1370034	UHGV	15	Unclassified	Unclassified	Delta-crassviridae	Crassvirales	Caudoviricetes	Uroviricota	Heunggongvirae	Duplodnaviria
UHGV-1370067	UHGV	15	Unclassified	Unclassified	Delta-crassviridae	Crassvirales	Caudoviricetes	Uroviricota	Heunggongvirae	Duplodnaviria
UHGV-1370171	UHGV	15	Unclassified	Unclassified	Unclassified	Unclassified	Caudoviricetes	Uroviricota	Heunggongvirae	Duplodnaviria
UHGV-1370185	UHGV	4	Unclassified	Unclassified	Unclassified	Unclassified	Caudoviricetes	Uroviricota	Heunggongvirae	Duplodnaviria
UHGV-1370395	UHGV	15	Unclassified	Unclassified	Delta-crassviridae	Crassvirales	Caudoviricetes	Uroviricota	Heunggongvirae	Duplodnaviria
UHGV-1370468	UHGV	15	Unclassified	Unclassified	Zeta-crassviridae	Crassvirales	Caudoviricetes	Uroviricota	Heunggongvirae	Duplodnaviria
UHGV-1370899	UHGV	15	Unclassified	Unclassified	Zeta-crassviridae	Crassvirales	Caudoviricetes	Uroviricota	Heunggongvirae	Duplodnaviria
UHGV-1371362	UHGV	4	Unclassified	Unclassified	Zeta-crassviridae	Crassvirales	Caudoviricetes	Uroviricota	Heunggongvirae	Duplodnaviria
UHGV-1371383	UHGV	15	Unclassified	Unclassified	Zeta-crassviridae	Crassvirales	Caudoviricetes	Uroviricota	Heunggongvirae	Duplodnaviria
UHGV-1372016	UHGV	15	Unclassified	Unclassified	Zeta-crassviridae	Crassvirales	Caudoviricetes	Uroviricota	Heunggongvirae	Duplodnaviria
UHGV-1372026	UHGV	15	Unclassified	Unclassified	Delta-crassviridae	Crassvirales	Caudoviricetes	Uroviricota	Heunggongvirae	Duplodnaviria
UHGV-1372251	UHGV	15	Unclassified	Unclassified	Delta-crassviridae	Crassvirales	Caudoviricetes	Uroviricota	Heunggongvirae	Duplodnaviria
UHGV-1372391	UHGV	15	Unclassified	Unclassified	Unclassified	Unclassified	Caudoviricetes	Uroviricota	Heunggongvirae	Duplodnaviria
UHGV-1372549	UHGV	15	Unclassified	Unclassified	Delta-crassviridae	Crassvirales	Caudoviricetes	Uroviricota	Heunggongvirae	Duplodnaviria
UHGV-1372615	UHGV	15	Unclassified	Unclassified	Unclassified	Unclassified	Caudoviricetes	Uroviricota	Heunggongvirae	Duplodnaviria
UHGV-1372774	UHGV	15	Unclassified	Unclassified	Zeta-crassviridae	Crassvirales	Caudoviricetes	Uroviricota	Heunggongvirae	Duplodnaviria
UHGV-1372778	UHGV	15	Unclassified	Unclassified	Zeta-crassviridae	Crassvirales	Caudoviricetes	Uroviricota	Heunggongvirae	Duplodnaviria
UHGV-1372798	UHGV	15	Unclassified	Unclassified	Delta-crassviridae	Crassvirales	Caudoviricetes	Uroviricota	Heunggongvirae	Duplodnaviria
UHGV-1373040	UHGV	15	Unclassified	Unclassified	Zeta-crassviridae	Crassvirales	Caudoviricetes	Uroviricota	Heunggongvirae	Duplodnaviria
UHGV-1373058	UHGV	15	Unclassified	Unclassified	Delta-crassviridae	Crassvirales	Caudoviricetes	Uroviricota	Heunggongvirae	Duplodnaviria
UHGV-1373252	UHGV	15	Unclassified	Unclassified	Delta-crassviridae	Crassvirales	Caudoviricetes	Uroviricota	Heunggongvirae	Duplodnaviria
UHGV-1373937	UHGV	15	Unclassified	Unclassified	Unclassified	Unclassified	Caudoviricetes	Uroviricota	Heunggongvirae	Duplodnaviria
UHGV-1374044	UHGV	15	Unclassified	Unclassified	Zeta-crassviridae	Crassvirales	Caudoviricetes	Uroviricota	Heunggongvirae	Duplodnaviria
UHGV-1374672	UHGV	15	Unclassified	Unclassified	Unclassified	Unclassified	Caudoviricetes	Uroviricota	Heunggongvirae	Duplodnaviria
UHGV-1375596	UHGV	15	Unclassified	Unclassified	Zeta-crassviridae	Crassvirales	Caudoviricetes	Uroviricota	Heunggongvirae	Duplodnaviria
UHGV-1375666	UHGV	15	Unclassified	Unclassified	Unclassified	Unclassified	Caudoviricetes	Uroviricota	Heunggongvirae	Duplodnaviria
UHGV-1375667	UHGV	4	Unclassified	Unclassified	Zeta-crassviridae	Crassvirales	Caudoviricetes	Uroviricota	Heunggongvirae	Duplodnaviria
UHGV-1375669	UHGV	4	Unclassified	Unclassified	Zeta-crassviridae	Crassvirales	Caudoviricetes	Uroviricota	Heunggongvirae	Duplodnaviria
UHGV-1375671	UHGV	15	Unclassified	Unclassified	Unclassified	Unclassified	Caudoviricetes	Uroviricota	Heunggongvirae	Duplodnaviria
UHGV-1375672	UHGV	15	Unclassified	Unclassified	Unclassified	Unclassified	Caudoviricetes	Uroviricota	Heunggongvirae	Duplodnaviria
UHGV-1376071	UHGV	15	Unclassified	Unclassified	Delta-crassviridae	Crassvirales	Caudoviricetes	Uroviricota	Heunggongvirae	Duplodnaviria
UHGV-1376087	UHGV	15	Unclassified	Unclassified	Unclassified	Unclassified	Caudoviricetes	Uroviricota	Heunggongvirae	Duplodnaviria
UHGV-1376305	UHGV	15	Unclassified	Unclassified	Zeta-crassviridae	Crassvirales	Caudoviricetes	Uroviricota	Heunggongvirae	Duplodnaviria
UHGV-1376311	UHGV	15	Unclassified	Unclassified	Delta-crassviridae	Crassvirales	Caudoviricetes	Uroviricota	Heunggongvirae	Duplodnaviria
UHGV-1376393	UHGV	15	Unclassified	Unclassified	Zeta-crassviridae	Crassvirales	Caudoviricetes	Uroviricota	Heunggongvirae	Duplodnaviria
UHGV-1379528	UHGV	15	Unclassified	Unclassified	Unclassified	Unclassified	Caudoviricetes	Uroviricota	Heunggongvirae	Duplodnaviria
UHGV-1380819	UHGV	15	Unclassified	Unclassified	Unclassified	Unclassified	Caudoviricetes	Uroviricota	Heunggongvirae	Duplodnaviria
UHGV-1382557	UHGV	15	Unclassified	Unclassified	Unclassified	Unclassified	Caudoviricetes	Uroviricota	Heunggongvirae	Duplodnaviria
UHGV-1386629	UHGV	15	Unclassified	Unclassified	Zeta-crassviridae	Crassvirales	Caudoviricetes	Uroviricota	Heunggongvirae	Duplodnaviria
UHGV-1387357	UHGV	15	Unclassified	Unclassified	Unclassified	Unclassified	Caudoviricetes	Uroviricota	Heunggongvirae	Duplodnaviria
UHGV-1388733	UHGV	15	Unclassified	Unclassified	Zeta-crassviridae	Crassvirales	Caudoviricetes	Uroviricota	Heunggongvirae	Duplodnaviria
UHGV-1391713	UHGV	15	Unclassified	Unclassified	Unclassified	Unclassified	Caudoviricetes	Uroviricota	Heunggongvirae	Duplodnaviria
UHGV-1396430	UHGV	4	Unclassified	Unclassified	Rountreeviridae	Unclassified	Caudoviricetes	Uroviricota	Heunggongvirae	Duplodnaviria
UHGV-1396764	UHGV	15	Unclassified	Unclassified	Unclassified	Unclassified	Caudoviricetes	Uroviricota	Heunggongvirae	Duplodnaviria
UHGV-1400360	UHGV	15	Unclassified	Unclassified	Unclassified	Unclassified	Caudoviricetes	Uroviricota	Heunggongvirae	Duplodnaviria
UHGV-1400918	UHGV	15	Unclassified	Unclassified	Microviridae	Petitvirales	Malgrandaviricetes	Phixviricota	Sangervirae	Monodnaviria
UHGV-1402269	UHGV	15	Unclassified	Unclassified	Zeta-crassviridae	Crassvirales	Caudoviricetes	Uroviricota	Heunggongvirae	Duplodnaviria
UHGV-1405038	UHGV	15	Unclassified	Unclassified	Zeta-crassviridae	Crassvirales	Caudoviricetes	Uroviricota	Heunggongvirae	Duplodnaviria
UHGV-1405401	UHGV	15	Unclassified	Unclassified	Unclassified	Unclassified	Caudoviricetes	Uroviricota	Heunggongvirae	Duplodnaviria
UHGV-1405693	UHGV	15	Unclassified	Unclassified	Unclassified	Unclassified	Caudoviricetes	Uroviricota	Heunggongvirae	Duplodnaviria
UHGV-1406847	UHGV	15	Unclassified	Unclassified	Unclassified	Unclassified	Caudoviricetes	Uroviricota	Heunggongvirae	Duplodnaviria
UHGV-1408045	UHGV	15	Unclassified	Unclassified	Zeta-crassviridae	Crassvirales	Caudoviricetes	Uroviricota	Heunggongvirae	Duplodnaviria
UHGV-1411288	UHGV	15	Unclassified	Unclassified	Unclassified	Unclassified	Caudoviricetes	Uroviricota	Heunggongvirae	Duplodnaviria
UHGV-1412354	UHGV	15	Unclassified	Unclassified	Delta-crassviridae	Crassvirales	Caudoviricetes	Uroviricota	Heunggongvirae	Duplodnaviria
UHGV-1413317	UHGV	15	Unclassified	Unclassified	Delta-crassviridae	Crassvirales	Caudoviricetes	Uroviricota	Heunggongvirae	Duplodnaviria
UHGV-1415295	UHGV	15	Unclassified	Unclassified	Unclassified	Unclassified	Caudoviricetes	Uroviricota	Heunggongvirae	Duplodnaviria
UHGV-1419407	UHGV	15	Unclassified	Unclassified	Unclassified	Unclassified	Caudoviricetes	Uroviricota	Heunggongvirae	Duplodnaviria
UHGV-1419616	UHGV	15	Unclassified	Unclassified	Unclassified	Unclassified	Caudoviricetes	Uroviricota	Heunggongvirae	Duplodnaviria
UHGV-1420662	UHGV	15	Unclassified	Unclassified	Unclassified	Unclassified	Caudoviricetes	Uroviricota	Heunggongvirae	Duplodnaviria
UHGV-1423963	UHGV	4	Unclassified	Unclassified	Unclassified	Unclassified	Caudoviricetes	Uroviricota	Heunggongvirae	Duplodnaviria
UHGV-1425980	UHGV	15	Unclassified	Unclassified	Unclassified	Unclassified	Caudoviricetes	Uroviricota	Heunggongvirae	Duplodnaviria
UHGV-1425981	UHGV	15	Unclassified	Unclassified	Unclassified	Unclassified	Caudoviricetes	Uroviricota	Heunggongvirae	Duplodnaviria
UHGV-1425985	UHGV	15	Unclassified	Unclassified	Zeta-crassviridae	Crassvirales	Caudoviricetes	Uroviricota	Heunggongvirae	Duplodnaviria
UHGV-1430768	UHGV	15	Unclassified	Unclassified	Unclassified	Unclassified	Caudoviricetes	Uroviricota	Heunggongvirae	Duplodnaviria
UHGV-1431831	UHGV	15	Unclassified	Unclassified	Unclassified	Unclassified	Caudoviricetes	Uroviricota	Heunggongvirae	Duplodnaviria
UHGV-1432194	UHGV	15	Unclassified	Unclassified	Unclassified	Unclassified	Caudoviricetes	Uroviricota	Heunggongvirae	Duplodnaviria
UHGV-1432328	UHGV	15	Unclassified	Unclassified	Delta-crassviridae	Crassvirales	Caudoviricetes	Uroviricota	Heunggongvirae	Duplodnaviria
UHGV-1432359	UHGV	15	Unclassified	Unclassified	Unclassified	Unclassified	Caudoviricetes	Uroviricota	Heunggongvirae	Duplodnaviria
UHGV-1432634	UHGV	4	Unclassified	Unclassified	Unclassified	Unclassified	Caudoviricetes	Uroviricota	Heunggongvirae	Duplodnaviria
UHGV-1432757	UHGV	15	Unclassified	Unclassified	Delta-crassviridae	Crassvirales	Caudoviricetes	Uroviricota	Heunggongvirae	Duplodnaviria
UHGV-1433053	UHGV	15	Unclassified	Unclassified	Delta-crassviridae	Crassvirales	Caudoviricetes	Uroviricota	Heunggongvirae	Duplodnaviria
UHGV-1433586	UHGV	4	Unclassified	Unclassified	Unclassified	Unclassified	Caudoviricetes	Uroviricota	Heunggongvirae	Duplodnaviria
UHGV-1434180	UHGV	15	Unclassified	Unclassified	Zeta-crassviridae	Crassvirales	Caudoviricetes	Uroviricota	Heunggongvirae	Duplodnaviria
UHGV-1439534	UHGV	15	Unclassified	Unclassified	Unclassified	Unclassified	Caudoviricetes	Uroviricota	Heunggongvirae	Duplodnaviria
UHGV-1439827	UHGV	15	Unclassified	Unclassified	Zeta-crassviridae	Crassvirales	Caudoviricetes	Uroviricota	Heunggongvirae	Duplodnaviria
UHGV-1444151	UHGV	4	Unclassified	Unclassified	Unclassified	Unclassified	Caudoviricetes	Uroviricota	Heunggongvirae	Duplodnaviria
UHGV-1444812	UHGV	15	Unclassified	Unclassified	Beta-crassviridae	Crassvirales	Caudoviricetes	Uroviricota	Heunggongvirae	Duplodnaviria
UHGV-1445920	UHGV	15	Unclassified	Unclassified	Delta-crassviridae	Crassvirales	Caudoviricetes	Uroviricota	Heunggongvirae	Duplodnaviria
UHGV-1446553	UHGV	15	Unclassified	Unclassified	Unclassified	Unclassified	Caudoviricetes	Uroviricota	Heunggongvirae	Duplodnaviria
UHGV-1450395	UHGV	15	Unclassified	Unclassified	Unclassified	Unclassified	Caudoviricetes	Uroviricota	Heunggongvirae	Duplodnaviria
UHGV-1452498	UHGV	15	Unclassified	Unclassified	Unclassified	Unclassified	Caudoviricetes	Uroviricota	Heunggongvirae	Duplodnaviria
UHGV-1453883	UHGV	15	Unclassified	Unclassified	Delta-crassviridae	Crassvirales	Caudoviricetes	Uroviricota	Heunggongvirae	Duplodnaviria
UHGV-1459450	UHGV	15	Unclassified	Unclassified	Unclassified	Unclassified	Caudoviricetes	Uroviricota	Heunggongvirae	Duplodnaviria
UHGV-1461998	UHGV	15	Unclassified	Unclassified	Unclassified	Unclassified	Caudoviricetes	Uroviricota	Heunggongvirae	Duplodnaviria
UHGV-1462207	UHGV	15	Unclassified	Unclassified	Zeta-crassviridae	Crassvirales	Caudoviricetes	Uroviricota	Heunggongvirae	Duplodnaviria
UHGV-1463609	UHGV	15	Unclassified	Unclassified	Unclassified	Unclassified	Caudoviricetes	Uroviricota	Heunggongvirae	Duplodnaviria
UHGV-1464228	UHGV	4	Unclassified	Unclassified	Zeta-crassviridae	Crassvirales	Caudoviricetes	Uroviricota	Heunggongvirae	Duplodnaviria
UHGV-1465114	UHGV	15	Unclassified	Unclassified	Unclassified	Unclassified	Caudoviricetes	Uroviricota	Heunggongvirae	Duplodnaviria
UHGV-1465505	UHGV	15	Unclassified	Unclassified	Unclassified	Unclassified	Caudoviricetes	Uroviricota	Heunggongvirae	Duplodnaviria
UHGV-1465816	UHGV	15	Unclassified	Unclassified	Unclassified	Unclassified	Caudoviricetes	Uroviricota	Heunggongvirae	Duplodnaviria
UHGV-1466712	UHGV	15	Unclassified	Unclassified	Zeta-crassviridae	Crassvirales	Caudoviricetes	Uroviricota	Heunggongvirae	Duplodnaviria
UHGV-1467255	UHGV	15	Unclassified	Unclassified	Unclassified	Unclassified	Caudoviricetes	Uroviricota	Heunggongvirae	Duplodnaviria
UHGV-1471235	UHGV	15	Unclassified	Unclassified	Delta-crassviridae	Crassvirales	Caudoviricetes	Uroviricota	Heunggongvirae	Duplodnaviria
UHGV-1472236	UHGV	15	Unclassified	Unclassified	Beta-crassviridae	Crassvirales	Caudoviricetes	Uroviricota	Heunggongvirae	Duplodnaviria
UHGV-1472800	UHGV	15	Unclassified	Unclassified	Delta-crassviridae	Crassvirales	Caudoviricetes	Uroviricota	Heunggongvirae	Duplodnaviria
UHGV-1472896	UHGV	15	Unclassified	Unclassified	Delta-crassviridae	Crassvirales	Caudoviricetes	Uroviricota	Heunggongvirae	Duplodnaviria
UHGV-1473702	UHGV	15	Unclassified	Unclassified	Delta-crassviridae	Crassvirales	Caudoviricetes	Uroviricota	Heunggongvirae	Duplodnaviria
UHGV-1476867	UHGV	15	Unclassified	Unclassified	Unclassified	Unclassified	Caudoviricetes	Uroviricota	Heunggongvirae	Duplodnaviria
UHGV-1477886	UHGV	15	Unclassified	Unclassified	Zeta-crassviridae	Crassvirales	Caudoviricetes	Uroviricota	Heunggongvirae	Duplodnaviria
UHGV-1479054	UHGV	15	Unclassified	Unclassified	Unclassified	Unclassified	Caudoviricetes	Uroviricota	Heunggongvirae	Duplodnaviria
UHGV-1486311	UHGV	15	Unclassified	Unclassified	Delta-crassviridae	Crassvirales	Caudoviricetes	Uroviricota	Heunggongvirae	Duplodnaviria
UHGV-1493305	UHGV	15	Unclassified	Unclassified	Zeta-crassviridae	Crassvirales	Caudoviricetes	Uroviricota	Heunggongvirae	Duplodnaviria
UHGV-1495158	UHGV	15	Unclassified	Unclassified	Unclassified	Unclassified	Caudoviricetes	Uroviricota	Heunggongvirae	Duplodnaviria
UHGV-1496867	UHGV	15	Unclassified	Unclassified	Zeta-crassviridae	Crassvirales	Caudoviricetes	Uroviricota	Heunggongvirae	Duplodnaviria
UHGV-1497874	UHGV	15	Unclassified	Unclassified	Zeta-crassviridae	Crassvirales	Caudoviricetes	Uroviricota	Heunggongvirae	Duplodnaviria
UHGV-1497948	UHGV	15	Unclassified	Unclassified	Unclassified	Unclassified	Caudoviricetes	Uroviricota	Heunggongvirae	Duplodnaviria
UHGV-1500630	UHGV	15	Unclassified	Unclassified	Delta-crassviridae	Crassvirales	Caudoviricetes	Uroviricota	Heunggongvirae	Duplodnaviria
UHGV-1503433	UHGV	15	Unclassified	Unclassified	Unclassified	Unclassified	Caudoviricetes	Uroviricota	Heunggongvirae	Duplodnaviria
UHGV-1506974	UHGV	15	Unclassified	Unclassified	Delta-crassviridae	Crassvirales	Caudoviricetes	Uroviricota	Heunggongvirae	Duplodnaviria
UHGV-1510123	UHGV	15	Unclassified	Unclassified	Unclassified	Unclassified	Caudoviricetes	Uroviricota	Heunggongvirae	Duplodnaviria
UHGV-1510874	UHGV	15	Unclassified	Unclassified	Delta-crassviridae	Crassvirales	Caudoviricetes	Uroviricota	Heunggongvirae	Duplodnaviria
UHGV-1525950	UHGV	15	Unclassified	Unclassified	Microviridae	Petitvirales	Malgrandaviricetes	Phixviricota	Sangervirae	Monodnaviria
UHGV-1527778	UHGV	15	Unclassified	Unclassified	Delta-crassviridae	Crassvirales	Caudoviricetes	Uroviricota	Heunggongvirae	Duplodnaviria
UHGV-1538833	UHGV	15	Unclassified	Unclassified	Unclassified	Unclassified	Caudoviricetes	Uroviricota	Heunggongvirae	Duplodnaviria
UHGV-1856067	UHGV	15	Unclassified	Unclassified	Zeta-crassviridae	Crassvirales	Caudoviricetes	Uroviricota	Heunggongvirae	Duplodnaviria
UHGV-1861725	UHGV	15	Unclassified	Unclassified	Unclassified	Unclassified	Caudoviricetes	Uroviricota	Heunggongvirae	Duplodnaviria
UHGV-1868930	UHGV	15	Unclassified	Unclassified	Delta-crassviridae	Crassvirales	Caudoviricetes	Uroviricota	Heunggongvirae	Duplodnaviria
UHGV-1877454	UHGV	15	Unclassified	Unclassified	Delta-crassviridae	Crassvirales	Caudoviricetes	Uroviricota	Heunggongvirae	Duplodnaviria
UHGV-1877461	UHGV	15	Unclassified	Unclassified	Delta-crassviridae	Crassvirales	Caudoviricetes	Uroviricota	Heunggongvirae	Duplodnaviria
UHGV-1879456	UHGV	15	Unclassified	Unclassified	Unclassified	Unclassified	Caudoviricetes	Uroviricota	Heunggongvirae	Duplodnaviria
UHGV-1882024	UHGV	15	Unclassified	Unclassified	Zeta-crassviridae	Crassvirales	Caudoviricetes	Uroviricota	Heunggongvirae	Duplodnaviria
UHGV-1903734	UHGV	15	Unclassified	Unclassified	Zeta-crassviridae	Crassvirales	Caudoviricetes	Uroviricota	Heunggongvirae	Duplodnaviria
UHGV-1905580	UHGV	4	Unclassified	Unclassified	Zeta-crassviridae	Crassvirales	Caudoviricetes	Uroviricota	Heunggongvirae	Duplodnaviria
UHGV-1916561	UHGV	15	Unclassified	Unclassified	Delta-crassviridae	Crassvirales	Caudoviricetes	Uroviricota	Heunggongvirae	Duplodnaviria
UHGV-1941591	UHGV	15	Unclassified	Unclassified	Unclassified	Unclassified	Caudoviricetes	Uroviricota	Heunggongvirae	Duplodnaviria
UHGV-1944703	UHGV	15	Unclassified	Unclassified	Microviridae	Petitvirales	Malgrandaviricetes	Phixviricota	Sangervirae	Monodnaviria
UHGV-1969283	UHGV	15	Unclassified	Unclassified	Unclassified	Unclassified	Caudoviricetes	Uroviricota	Heunggongvirae	Duplodnaviria
UHGV-1975744	UHGV	15	Unclassified	Unclassified	Delta-crassviridae	Crassvirales	Caudoviricetes	Uroviricota	Heunggongvirae	Duplodnaviria
UHGV-2012830	UHGV	15	Unclassified	Unclassified	Delta-crassviridae	Crassvirales	Caudoviricetes	Uroviricota	Heunggongvirae	Duplodnaviria
UHGV-2027903	UHGV	15	Unclassified	Unclassified	Delta-crassviridae	Crassvirales	Caudoviricetes	Uroviricota	Heunggongvirae	Duplodnaviria
UHGV-2051784	UHGV	15	Unclassified	Unclassified	Delta-crassviridae	Crassvirales	Caudoviricetes	Uroviricota	Heunggongvirae	Duplodnaviria
UHGV-2109185	UHGV	15	Unclassified	Unclassified	Unclassified	Unclassified	Caudoviricetes	Uroviricota	Heunggongvirae	Duplodnaviria
UHGV-2128338	UHGV	15	Unclassified	Unclassified	Unclassified	Unclassified	Caudoviricetes	Uroviricota	Heunggongvirae	Duplodnaviria
UHGV-2131445	UHGV	15	Unclassified	Unclassified	Delta-crassviridae	Crassvirales	Caudoviricetes	Uroviricota	Heunggongvirae	Duplodnaviria
UHGV-2171943	UHGV	15	Unclassified	Unclassified	Unclassified	Unclassified	Caudoviricetes	Uroviricota	Heunggongvirae	Duplodnaviria

## Sheet: Supplementary Table 2
Title: Annotation statistics
This table includes summary statistics relating to the annotations produced in these analyses. Group indicates whether the sequence was annotated using the standard ("normal") or modified ("GV") version of Prokka/Pharokka. Metrics are coding capacity in % (Capacity), number of CDS per KB of sequence (Genes_per_KB), the percentage of CDS annotated as "hypothetical protein" (Hypotheticals_percentag…
Tool	ID	Group	Metric	Value	Code	Dataset
Pharokka	AF074945	Normal	Capacity	90.1688	4	INPHARED
Pharokka	AF074945	GV	Capacity	90.1688	4	INPHARED
Pharokka	AF074945	Normal	Genes_per_KB	0.958834	4	INPHARED
Pharokka	AF074945	GV	Genes_per_KB	0.958834	4	INPHARED
Pharokka	AF074945	Normal	Hypotheticals_percentage	80	4	INPHARED
Pharokka	AF074945	GV	Hypotheticals_percentage	80	4	INPHARED
Pharokka	AF074945	Normal	Median	831	4	INPHARED
Pharokka	AF074945	GV	Median	831	4	INPHARED
Prokka	AF074945	Normal	Capacity	90.1688	4	INPHARED
Prokka	AF074945	GV	Capacity	90.1688	4	INPHARED
Prokka	AF074945	Normal	Genes_per_KB	0.958834	4	INPHARED
Prokka	AF074945	GV	Genes_per_KB	0.958834	4	INPHARED
Prokka	AF074945	Normal	Hypotheticals_percentage	80	4	INPHARED
Prokka	AF074945	GV	Hypotheticals_percentage	80	4	INPHARED
Prokka	AF074945	Normal	Median	831	4	INPHARED
Prokka	AF074945	GV	Median	831	4	INPHARED
Pharokka	AF133242	Normal	Capacity	78.9011	4	INPHARED
Pharokka	AF133242	GV	Capacity	78.9011	4	INPHARED
Pharokka	AF133242	Normal	Genes_per_KB	2.05128	4	INPHARED
Pharokka	AF133242	GV	Genes_per_KB	2.05128	4	INPHARED
Pharokka	AF133242	Normal	Hypotheticals_percentage	92.8571	4	INPHARED
Pharokka	AF133242	GV	Hypotheticals_percentage	92.8571	4	INPHARED
Pharokka	AF133242	Normal	Median	232.5	4	INPHARED
Pharokka	AF133242	GV	Median	232.5	4	INPHARED
Prokka	AF133242	Normal	Capacity	66.7253	4	INPHARED
Prokka	AF133242	GV	Capacity	66.7253	4	INPHARED
Prokka	AF133242	Normal	Genes_per_KB	1.90476	4	INPHARED
Prokka	AF133242	GV	Genes_per_KB	1.90476	4	INPHARED
Prokka	AF133242	Normal	Hypotheticals_percentage	92.3077	4	INPHARED
Prokka	AF133242	GV	Hypotheticals_percentage	84.6154	4	INPHARED
Prokka	AF133242	Normal	Median	228	4	INPHARED
Prokka	AF133242	GV	Median	228	4	INPHARED
Pharokka	AF246223	Normal	Capacity	93.2161	4	INPHARED
Pharokka	AF246223	GV	Capacity	93.2161	4	INPHARED
Pharokka	AF246223	Normal	Genes_per_KB	1.02916	4	INPHARED
Pharokka	AF246223	GV	Genes_per_KB	1.02916	4	INPHARED
Pharokka	AF246223	Normal	Hypotheticals_percentage	75	4	INPHARED
Pharokka	AF246223	GV	Hypotheticals_percentage	75	4	INPHARED
Pharokka	AF246223	Normal	Median	970.5	4	INPHARED
Pharokka	AF246223	GV	Median	970.5	4	INPHARED
Prokka	AF246223	Normal	Capacity	91.0806	4	INPHARED
Prokka	AF246223	GV	Capacity	91.0806	4	INPHARED
Prokka	AF246223	Normal	Genes_per_KB	0.943396	4	INPHARED
Prokka	AF246223	GV	Genes_per_KB	0.943396	4	INPHARED
Prokka	AF246223	Normal	Hypotheticals_percentage	72.7273	4	INPHARED
Prokka	AF246223	GV	Hypotheticals_percentage	72.7273	4	INPHARED
Prokka	AF246223	Normal	Median	975	4	INPHARED
Prokka	AF246223	GV	Median	975	4	INPHARED
Pharokka	AJ969242	Normal	Capacity	81.0358	4	INPHARED
Pharokka	AJ969242	GV	Capacity	81.0358	4	INPHARED
Pharokka	AJ969242	Normal	Genes_per_KB	1.65017	4	INPHARED
Pharokka	AJ969242	GV	Genes_per_KB	1.65017	4	INPHARED
Pharokka	AJ969242	Normal	Hypotheticals_percentage	76.9231	4	INPHARED
Pharokka	AJ969242	GV	Hypotheticals_percentage	76.9231	4	INPHARED
Pharokka	AJ969242	Normal	Median	270	4	INPHARED
Pharokka	AJ969242	GV	Median	270	4	INPHARED
Prokka	AJ969242	Normal	Capacity	81.0358	4	INPHARED
Prokka	AJ969242	GV	Capacity	81.0358	4	INPHARED
Prokka	AJ969242	Normal	Genes_per_KB	1.65017	4	INPHARED
Prokka	AJ969242	GV	Genes_per_KB	1.65017	4	INPHARED
Prokka	AJ969242	Normal	Hypotheticals_percentage	76.9231	4	INPHARED
Prokka	AJ969242	GV	Hypotheticals_percentage	76.9231	4	INPHARED
Prokka	AJ969242	Normal	Median	270	4	INPHARED
Prokka	AJ969242	GV	Median	270	4	INPHARED
Pharokka	AP011616	Normal	Capacity	94.3343	4	INPHARED
Pharokka	AP011616	GV	Capacity	92.8222	4	INPHARED
Pharokka	AP011616	Normal	Genes_per_KB	1.10256	4	INPHARED
Pharokka	AP011616	GV	Genes_per_KB	0.990996	4	INPHARED
Pharokka	AP011616	Normal	Hypotheticals_percentage	80.3571	4	INPHARED
Pharokka	AP011616	GV	Hypotheticals_percentage	79.4702	4	INPHARED
Pharokka	AP011616	Normal	Median	538.5	4	INPHARED
Pharokka	AP011616	GV	Median	588	4	INPHARED
Prokka	AP011616	Normal	Capacity	94.1978	4	INPHARED
Prokka	AP011616	GV	Capacity	95.2432	4	INPHARED
Prokka	AP011616	Normal	Genes_per_KB	1.11569	4	INPHARED
Prokka	AP011616	GV	Genes_per_KB	1.06319	4	INPHARED
Prokka	AP011616	Normal	Hypotheticals_percentage	79.4118	4	INPHARED
Prokka	AP011616	GV	Hypotheticals_percentage	79.6296	4	INPHARED
Prokka	AP011616	Normal	Median	534	4	INPHARED
Prokka	AP011616	GV	Median	583.5	4	INPHARED
Pharokka	AP011617	Normal	Capacity	94.2284	4	INPHARED
Pharokka	AP011617	GV	Capacity	93.0916	4	INPHARED
Pharokka	AP011617	Normal	Genes_per_KB	1.10243	4	INPHARED
Pharokka	AP011617	GV	Genes_per_KB	0.996812	4	INPHARED
Pharokka	AP011617	Normal	Hypotheticals_percentage	79.6407	4	INPHARED
Pharokka	AP011617	GV	Hypotheticals_percentage	78.8079	4	INPHARED
Pharokka	AP011617	Normal	Median	537	4	INPHARED
Pharokka	AP011617	GV	Median	600	4	INPHARED
Prokka	AP011617	Normal	Capacity	94.3802	4	INPHARED
Prokka	AP011617	GV	Capacity	95.0575	4	INPHARED
Prokka	AP011617	Normal	Genes_per_KB	1.12224	4	INPHARED
Prokka	AP011617	GV	Genes_per_KB	1.06283	4	INPHARED
Prokka	AP011617	Normal	Hypotheticals_percentage	78.8235	4	INPHARED
Prokka	AP011617	GV	Hypotheticals_percentage	78.882	4	INPHARED
Prokka	AP011617	Normal	Median	532.5	4	INPHARED
Prokka	AP011617	GV	Median	579	4	INPHARED
Pharokka	AY583234	Normal	Capacity	86.2283	4	INPHARED
Pharokka	AY583234	GV	Capacity	86.2283	4	INPHARED
Pharokka	AY583234	Normal	Genes_per_KB	1.07889	4	INPHARED
Pharokka	AY583234	GV	Genes_per_KB	1.07889	4	INPHARED
Pharokka	AY583234	Normal	Hypotheticals_percentage	76.4706	4	INPHARED
Pharokka	AY583234	GV	Hypotheticals_percentage	76.4706	4	INPHARED
Pharokka	AY583234	Normal	Median	531	4	INPHARED
Pharokka	AY583234	GV	Median	531	4	INPHARED
Prokka	AY583234	Normal	Capacity	86.2283	4	INPHARED
Prokka	AY583234	GV	Capacity	86.2283	4	INPHARED
Prokka	AY583234	Normal	Genes_per_KB	1.07889	4	INPHARED
Prokka	AY583234	GV	Genes_per_KB	1.07889	4	INPHARED
Prokka	AY583234	Normal	Hypotheticals_percentage	76.4706	4	INPHARED
Prokka	AY583234	GV	Hypotheticals_percentage	76.4706	4	INPHARED
Prokka	AY583234	Normal	Median	531	4	INPHARED
Prokka	AY583234	GV	Median	531	4	INPHARED
Pharokka	AY583235	Normal	Capacity	87.8627	4	INPHARED
Pharokka	AY583235	GV	Capacity	87.8627	4	INPHARED
Pharokka	AY583235	Normal	Genes_per_KB	1.07296	4	INPHARED
Pharokka	AY583235	GV	Genes_per_KB	1.07296	4	INPHARED
Pharokka	AY583235	Normal	Hypotheticals_percentage	76	4	INPHARED
Pharokka	AY583235	GV	Hypotheticals_percentage	76	4	INPHARED
Pharokka	AY583235	Normal	Median	648	4	INPHARED
Pharokka	AY583235	GV	Median	648	4	INPHARED
Prokka	AY583235	Normal	Capacity	86.0858	4	INPHARED
Prokka	AY583235	GV	Capacity	86.0858	4	INPHARED
Prokka	AY583235	Normal	Genes_per_KB	1.07296	4	INPHARED
Prokka	AY583235	GV	Genes_per_KB	1.07296	4	INPHARED
Prokka	AY583235	Normal	Hypotheticals_percentage	72	4	INPHARED
Prokka	AY583235	GV	Hypotheticals_percentage	72	4	INPHARED
Prokka	AY583235	Normal	Median	648	4	INPHARED
Prokka	AY583235	GV	Median	648	4	INPHARED
Pharokka	AY583236	Normal	Capacity	84.4232	4	INPHARED
Pharokka	AY583236	GV	Capacity	84.4232	4	INPHARED
Pharokka	AY583236	Normal	Genes_per_KB	1.00769	4	INPHARED
Pharokka	AY583236	GV	Genes_per_KB	1.00769	4	INPHARED
Pharokka	AY583236	Normal	Hypotheticals_percentage	68.4211	4	INPHARED
Pharokka	AY583236	GV	Hypotheticals_percentage	68.4211	4	INPHARED
Pharokka	AY583236	Normal	Median	648	4	INPHARED
Pharokka	AY583236	GV	Median	648	4	INPHARED
Prokka	AY583236	Normal	Capacity	81.3683	4	INPHARED
Prokka	AY583236	GV	Capacity	81.3683	4	INPHARED
Prokka	AY583236	Normal	Genes_per_KB	0.954654	4	INPHARED
Prokka	AY583236	GV	Genes_per_KB	0.954654	4	INPHARED
Prokka	AY583236	Normal	Hypotheticals_percentage	72.2222	4	INPHARED
Prokka	AY583236	GV	Hypotheticals_percentage	72.2222	4	INPHARED
Prokka	AY583236	Normal	Median	751.5	4	INPHARED
Prokka	AY583236	GV	Median	751.5	4	INPHARED
Pharokka	DQ997624	Normal	Capacity	94.3343	4	INPHARED
Pharokka	DQ997624	GV	Capacity	92.8793	4	INPHARED
Pharokka	DQ997624	Normal	Genes_per_KB	1.10256	4	INPHARED
Pharokka	DQ997624	GV	Genes_per_KB	0.990996	4	INPHARED
Pharokka	DQ997624	Normal	Hypotheticals_percentage	80.3571	4	INPHARED
Pharokka	DQ997624	GV	Hypotheticals_percentage	79.4702	4	INPHARED
Pharokka	DQ997624	Normal	Median	538.5	4	INPHARED
Pharokka	DQ997624	GV	Median	588	4	INPHARED
Prokka	DQ997624	Normal	Capacity	94.1978	4	INPHARED
Prokka	DQ997624	GV	Capacity	95.3043	4	INPHARED
Prokka	DQ997624	Normal	Genes_per_KB	1.11569	4	INPHARED
Prokka	DQ997624	GV	Genes_per_KB	1.06319	4	INPHARED
Prokka	DQ997624	Normal	Hypotheticals_percentage	79.4118	4	INPHARED
Prokka	DQ997624	GV	Hypotheticals_percentage	79.6296	4	INPHARED
Prokka	DQ997624	Normal	Median	534	4	INPHARED
Prokka	DQ997624	GV	Median	583.5	4	INPHARED
Pharokka	EF506570	Normal	Capacity	84.8539	4	INPHARED
Pharokka	EF506570	GV	Capacity	84.8539	4	INPHARED
Pharokka	EF506570	Normal	Genes_per_KB	1.39771	4	INPHARED
Pharokka	EF506570	GV	Genes_per_KB	1.39771	4	INPHARED
Pharokka	EF506570	Normal	Hypotheticals_percentage	90.9091	4	INPHARED
Pharokka	EF506570	GV	Hypotheticals_percentage	90.9091	4	INPHARED
Pharokka	EF506570	Normal	Median	378	4	INPHARED
Pharokka	EF506570	GV	Median	378	4	INPHARED
Prokka	EF506570	Normal	Capacity	84.8539	4	INPHARED
Prokka	EF506570	GV	Capacity	84.8539	4	INPHARED
Prokka	EF506570	Normal	Genes_per_KB	1.39771	4	INPHARED
Prokka	EF506570	GV	Genes_per_KB	1.39771	4	INPHARED
Prokka	EF506570	Normal	Hypotheticals_percentage	90.9091	4	INPHARED
Prokka	EF506570	GV	Hypotheticals_percentage	90.9091	4	INPHARED
Prokka	EF506570	Normal	Median	378	4	INPHARED
Prokka	EF506570	GV	Median	378	4	INPHARED
Pharokka	GQ153916	Normal	Capacity	90.9786	15	INPHARED
Pharokka	GQ153916	GV	Capacity	84.3765	15	INPHARED
Pharokka	GQ153916	Normal	Genes_per_KB	1.24863	15	INPHARED
Pharokka	GQ153916	GV	Genes_per_KB	1.24863	15	INPHARED
Pharokka	GQ153916	Normal	Hypotheticals_percentage	0	15	INPHARED
Pharokka	GQ153916	GV	Hypotheticals_percentage	0	15	INPHARED
Pharokka	GQ153916	Normal	Median	616.5	15	INPHARED
Pharokka	GQ153916	GV	Median	610.5	15	INPHARED
Prokka	GQ153916	Normal	Capacity	64.0081	15	INPHARED
Prokka	GQ153916	GV	Capacity	64.0081	15	INPHARED
Prokka	GQ153916	Normal	Genes_per_KB	1.09256	15	INPHARED
Prokka	GQ153916	GV	Genes_per_KB	1.09256	15	INPHARED
Prokka	GQ153916	Normal	Hypotheticals_percentage	14.2857	15	INPHARED
Prokka	GQ153916	GV	Hypotheticals_percentage	14.2857	15	INPHARED
Prokka	GQ153916	Normal	Median	339	15	INPHARED
Prokka	GQ153916	GV	Median	339	15	INPHARED
Pharokka	KX452695	Normal	Capacity	90.5399	15	INPHARED
Pharokka	KX452695	GV	Capacity	87.3594	15	INPHARED
Pharokka	KX452695	Normal	Genes_per_KB	1.47056	15	INPHARED
Pharokka	KX452695	GV	Genes_per_KB	1.35428	15	INPHARED
Pharokka	KX452695	Normal	Hypotheticals_percentage	58.6047	15	INPHARED
Pharokka	KX452695	GV	Hypotheticals_percentage	57.5758	15	INPHARED
Pharokka	KX452695	Normal	Median	363	15	INPHARED
Pharokka	KX452695	GV	Median	382.5	15	INPHARED
Prokka	KX452695	Normal	Capacity	77.3404	15	INPHARED
Prokka	KX452695	GV	Capacity	74.8576	15	INPHARED
Prokka	KX452695	Normal	Genes_per_KB	1.59367	15	INPHARED
Prokka	KX452695	GV	Genes_per_KB	1.53896	15	INPHARED
Prokka	KX452695	Normal	Hypotheticals_percentage	56.6524	15	INPHARED
Prokka	KX452695	GV	Hypotheticals_percentage	56	15	INPHARED
Prokka	KX452695	Normal	Median	333	15	INPHARED
Prokka	KX452695	GV	Median	324	15	INPHARED
Pharokka	KX452696	Normal	Capacity	92.1623	15	INPHARED
Pharokka	KX452696	GV	Capacity	91.0534	15	INPHARED
Pharokka	KX452696	Normal	Genes_per_KB	0.935183	15	INPHARED
Pharokka	KX452696	GV	Genes_per_KB	0.801585	15	INPHARED
Pharokka	KX452696	Normal	Hypotheticals_percentage	30.9524	15	INPHARED
Pharokka	KX452696	GV	Hypotheticals_percentage	27.7778	15	INPHARED
Pharokka	KX452696	Normal	Median	454.5	15	INPHARED
Pharokka	KX452696	GV	Median	526.5	15	INPHARED
Prokka	KX452696	Normal	Capacity	66.2777	15	INPHARED
Prokka	KX452696	GV	Capacity	66.2777	15	INPHARED
Prokka	KX452696	Normal	Genes_per_KB	0.823852	15	INPHARED
Prokka	KX452696	GV	Genes_per_KB	0.823852	15	INPHARED
Prokka	KX452696	Normal	Hypotheticals_percentage	29.7297	15	INPHARED
Prokka	KX452696	GV	Hypotheticals_percentage	29.7297	15	INPHARED
Prokka	KX452696	Normal	Median	453	15	INPHARED
Prokka	KX452696	GV	Median	453	15	INPHARED
Pharokka	MG676224	Normal	Capacity	57.6743	15	INPHARED
Pharokka	MG676224	GV	Capacity	85.8437	15	INPHARED
Pharokka	MG676224	Normal	Genes_per_KB	1.41261	15	INPHARED
Pharokka	MG676224	GV	Genes_per_KB	1.27934	15	INPHARED
Pharokka	MG676224	Normal	Hypotheticals_percentage	61.0063	15	INPHARED
Pharokka	MG676224	GV	Hypotheticals_percentage	49.3056	15	INPHARED
Pharokka	MG676224	Normal	Median	291	15	INPHARED
Pharokka	MG676224	GV	Median	456	15	INPHARED
Prokka	MG676224	Normal	Capacity	58.9287	15	INPHARED
Prokka	MG676224	GV	Capacity	88.7187	15	INPHARED
Prokka	MG676224	Normal	Genes_per_KB	1.57252	15	INPHARED
Prokka	MG676224	GV	Genes_per_KB	1.51922	15	INPHARED
Prokka	MG676224	Normal	Hypotheticals_percentage	58.7571	15	INPHARED
Prokka	MG676224	GV	Hypotheticals_percentage	49.1228	15	INPHARED
Prokka	MG676224	Normal	Median	270	15	INPHARED
Prokka	MG676224	GV	Median	387	15	INPHARED
Pharokka	MG676225	Normal	Capacity	55.7651	15	INPHARED
Pharokka	MG676225	GV	Capacity	82.6757	15	INPHARED
Pharokka	MG676225	Normal	Genes_per_KB	1.3133	15	INPHARED
Pharokka	MG676225	GV	Genes_per_KB	1.20962	15	INPHARED
Pharokka	MG676225	Normal	Hypotheticals_percentage	61.1842	15	INPHARED
Pharokka	MG676225	GV	Hypotheticals_percentage	49.2857	15	INPHARED
Pharokka	MG676225	Normal	Median	297	15	INPHARED
Pharokka	MG676225	GV	Median	468	15	INPHARED
Prokka	MG676225	Normal	Capacity	57.4284	15	INPHARED
Prokka	MG676225	GV	Capacity	86.9802	15	INPHARED
Prokka	MG676225	Normal	Genes_per_KB	1.58114	15	INPHARED
Prokka	MG676225	GV	Genes_per_KB	1.60706	15	INPHARED
Prokka	MG676225	Normal	Hypotheticals_percentage	53.0055	15	INPHARED
Prokka	MG676225	GV	Hypotheticals_percentage	47.3118	15	INPHARED
Prokka	MG676225	Normal	Median	246	15	INPHARED
Prokka	MG676225	GV	Median	348	15	INPHARED
Pharokka	MG945437	Normal	Capacity	82.8582	15	INPHARED
Pharokka	MG945437	GV	Capacity	80.1344	15	INPHARED
Pharokka	MG945437	Normal	Genes_per_KB	1.08952	15	INPHARED
Pharokka	MG945437	GV	Genes_per_KB	1.08952	15	INPHARED
Pharokka	MG945437	Normal	Hypotheticals_percentage	16.6667	15	INPHARED
Pharokka	MG945437	GV	Hypotheticals_percentage	16.6667	15	INPHARED
Pharokka	MG945437	Normal	Median	673.5	15	INPHARED
Pharokka	MG945437	GV	Median	679.5	15	INPHARED
Prokka	MG945437	Normal	Capacity	82.8582	15	INPHARED
Prokka	MG945437	GV	Capacity	82.8582	15	INPHARED
Prokka	MG945437	Normal	Genes_per_KB	1.08952	15	INPHARED
Prokka	MG945437	GV	Genes_per_KB	1.08952	15	INPHARED
Prokka	MG945437	Normal	Hypotheticals_percentage	33.3333	15	INPHARED
Prokka	MG945437	GV	Hypotheticals_percentage	33.3333	15	INPHARED
Prokka	MG945437	Normal	Median	673.5	15	INPHARED
Prokka	MG945437	GV	Median	673.5	15	INPHARED
Pharokka	MG945533	Normal	Capacity	84.5702	15	INPHARED
Pharokka	MG945533	GV	Capacity	88.4316	15	INPHARED
Pharokka	MG945533	Normal	Genes_per_KB	1.58907	15	INPHARED
Pharokka	MG945533	GV	Genes_per_KB	0.635627	15	INPHARED
Pharokka	MG945533	Normal	Hypotheticals_percentage	80	15	INPHARED
Pharokka	MG945533	GV	Hypotheticals_percentage	50	15	INPHARED
Pharokka	MG945533	Normal	Median	187.5	15	INPHARED
Pharokka	MG945533	GV	Median	1476	15	INPHARED
Prokka	MG945533	Normal	Capacity	84.5702	15	INPHARED
Prokka	MG945533	GV	Capacity	84.5702	15	INPHARED
Prokka	MG945533	Normal	Genes_per_KB	1.58907	15	INPHARED
Prokka	MG945533	GV	Genes_per_KB	1.58907	15	INPHARED
Prokka	MG945533	Normal	Hypotheticals_percentage	80	15	INPHARED
Prokka	MG945533	GV	Hypotheticals_percentage	80	15	INPHARED
Prokka	MG945533	Normal	Median	187.5	15	INPHARED
Prokka	MG945533	GV	Median	187.5	15	INPHARED
Pharokka	MG945609	Normal	Capacity	89.4904	15	INPHARED
Pharokka	MG945609	GV	Capacity	89.4904	15	INPHARED
Pharokka	MG945609	Normal	Genes_per_KB	1.27389	15	INPHARED
Pharokka	MG945609	GV	Genes_per_KB	1.27389	15	INPHARED
Pharokka	MG945609	Normal	Hypotheticals_percentage	16.6667	15	INPHARED
Pharokka	MG945609	GV	Hypotheticals_percentage	16.6667	15	INPHARED
Pharokka	MG945609	Normal	Median	652.5	15	INPHARED
Pharokka	MG945609	GV	Median	652.5	15	INPHARED
Prokka	MG945609	Normal	Capacity	87.0701	15	INPHARED
Prokka	MG945609	GV	Capacity	87.0701	15	INPHARED
Prokka	MG945609	Normal	Genes_per_KB	1.06157	15	INPHARED
Prokka	MG945609	GV	Genes_per_KB	1.06157	15	INPHARED
Prokka	MG945609	Normal	Hypotheticals_percentage	0	15	INPHARED
Prokka	MG945609	GV	Hypotheticals_percentage	0	15	INPHARED
Prokka	MG945609	Normal	Median	900	15	INPHARED
Prokka	MG945609	GV	Median	900	15	INPHARED
Pharokka	MG945824	Normal	Capacity	88.9227	15	INPHARED
Pharokka	MG945824	GV	Capacity	87.8166	15	INPHARED
Pharokka	MG945824	Normal	Genes_per_KB	0.641231	15	INPHARED
Pharokka	MG945824	GV	Genes_per_KB	0.480923	15	INPHARED
Pharokka	MG945824	Normal	Hypotheticals_percentage	50	15	INPHARED
Pharokka	MG945824	GV	Hypotheticals_percentage	33.3333	15	INPHARED
Pharokka	MG945824	Normal	Median	1420.5	15	INPHARED
Pharokka	MG945824	GV	Median	1845	15	INPHARED
Pharokka	MH992168	Normal	Capacity	91.1102	4	INPHARED
Pharokka	MH992168	GV	Capacity	91.1102	4	INPHARED
Pharokka	MH992168	Normal	Genes_per_KB	1.27605	4	INPHARED
Pharokka	MH992168	GV	Genes_per_KB	1.27605	4	INPHARED
Pharokka	MH992168	Normal	Hypotheticals_percentage	66.6667	4	INPHARED
Pharokka	MH992168	GV	Hypotheticals_percentage	66.6667	4	INPHARED
Pharokka	MH992168	Normal	Median	573	4	INPHARED
Pharokka	MH992168	GV	Median	573	4	INPHARED
Prokka	MH992168	Normal	Capacity	90.0893	4	INPHARED
Prokka	MH992168	GV	Capacity	90.0893	4	INPHARED
Prokka	MH992168	Normal	Genes_per_KB	1.27605	4	INPHARED
Prokka	MH992168	GV	Genes_per_KB	1.27605	4	INPHARED
Prokka	MH992168	Normal	Hypotheticals_percentage	66.6667	4	INPHARED
Prokka	MH992168	GV	Hypotheticals_percentage	66.6667	4	INPHARED
Prokka	MH992168	Normal	Median	573	4	INPHARED
Prokka	MH992168	GV	Median	573	4	INPHARED
Pharokka	MK250015	Normal	Capacity	68.7476	15	INPHARED
Pharokka	MK250015	GV	Capacity	89.8376	15	INPHARED
Pharokka	MK250015	Normal	Genes_per_KB	1.57847	15	INPHARED
Pharokka	MK250015	GV	Genes_per_KB	1.07816	15	INPHARED
Pharokka	MK250015	Normal	Hypotheticals_percentage	87.3684	15	INPHARED
Pharokka	MK250015	GV	Hypotheticals_percentage	80.3082	15	INPHARED
Pharokka	MK250015	Normal	Median	327	15	INPHARED
Pharokka	MK250015	GV	Median	561	15	INPHARED
Prokka	MK250015	Normal	Capacity	69.0618	15	INPHARED
Prokka	MK250015	GV	Capacity	90.1751	15	INPHARED
Prokka	MK250015	Normal	Genes_per_KB	1.6357	15	INPHARED
Prokka	MK250015	GV	Genes_per_KB	1.12985	15	INPHARED
Prokka	MK250015	Normal	Hypotheticals_percentage	85.6659	15	INPHARED
Prokka	MK250015	GV	Hypotheticals_percentage	76.9608	15	INPHARED
Prokka	MK250015	Normal	Median	315	15	INPHARED
Prokka	MK250015	GV	Median	543	15	INPHARED
Pharokka	MK250016	Normal	Capacity	68.6096	15	INPHARED
Pharokka	MK250016	GV	Capacity	89.8383	15	INPHARED
Pharokka	MK250016	Normal	Genes_per_KB	1.57299	15	INPHARED
Pharokka	MK250016	GV	Genes_per_KB	1.0782	15	INPHARED
Pharokka	MK250016	Normal	Hypotheticals_percentage	87.4413	15	INPHARED
Pharokka	MK250016	GV	Hypotheticals_percentage	80.3082	15	INPHARED
Pharokka	MK250016	Normal	Median	330	15	INPHARED
Pharokka	MK250016	GV	Median	561	15	INPHARED
Prokka	MK250016	Normal	Capacity	69.1952	15	INPHARED
Prokka	MK250016	GV	Capacity	90.1758	15	INPHARED
Prokka	MK250016	Normal	Genes_per_KB	1.63761	15	INPHARED
Prokka	MK250016	GV	Genes_per_KB	1.1299	15	INPHARED
Prokka	MK250016	Normal	Hypotheticals_percentage	85.6821	15	INPHARED
Prokka	MK250016	GV	Hypotheticals_percentage	76.9608	15	INPHARED
Prokka	MK250016	Normal	Median	315	15	INPHARED
Prokka	MK250016	GV	Median	543	15	INPHARED
Pharokka	MK250017	Normal	Capacity	68.7289	15	INPHARED
Pharokka	MK250017	GV	Capacity	89.8376	15	INPHARED
Pharokka	MK250017	Normal	Genes_per_KB	1.57829	15	INPHARED
Pharokka	MK250017	GV	Genes_per_KB	1.08358	15	INPHARED
Pharokka	MK250017	Normal	Hypotheticals_percentage	87.3684	15	INPHARED
Pharokka	MK250017	GV	Hypotheticals_percentage	80.0681	15	INPHARED
Pharokka	MK250017	Normal	Median	327	15	INPHARED
Pharokka	MK250017	GV	Median	558	15	INPHARED
Prokka	MK250017	Normal	Capacity	69.1826	15	INPHARED
Prokka	MK250017	GV	Capacity	90.2066	15	INPHARED
Prokka	MK250017	Normal	Genes_per_KB	1.63737	15	INPHARED
Prokka	MK250017	GV	Genes_per_KB	1.13526	15	INPHARED
Prokka	MK250017	Normal	Hypotheticals_percentage	85.6821	15	INPHARED
Prokka	MK250017	GV	Hypotheticals_percentage	77.0732	15	INPHARED
Prokka	MK250017	Normal	Median	315	15	INPHARED
Prokka	MK250017	GV	Median	543	15	INPHARED
Pharokka	MK250018	Normal	Capacity	68.6095	15	INPHARED
Pharokka	MK250018	GV	Capacity	89.8382	15	INPHARED
Pharokka	MK250018	Normal	Genes_per_KB	1.57299	15	INPHARED
Pharokka	MK250018	GV	Genes_per_KB	1.0782	15	INPHARED
Pharokka	MK250018	Normal	Hypotheticals_percentage	87.4413	15	INPHARED
Pharokka	MK250018	GV	Hypotheticals_percentage	80.3082	15	INPHARED
Pharokka	MK250018	Normal	Median	330	15	INPHARED
Pharokka	MK250018	GV	Median	561	15	INPHARED
Prokka	MK250018	Normal	Capacity	69.0117	15	INPHARED
Prokka	MK250018	GV	Capacity	90.1757	15	INPHARED
Prokka	MK250018	Normal	Genes_per_KB	1.63207	15	INPHARED
Prokka	MK250018	GV	Genes_per_KB	1.12989	15	INPHARED
Prokka	MK250018	Normal	Hypotheticals_percentage	85.6335	15	INPHARED
Prokka	MK250018	GV	Hypotheticals_percentage	76.9608	15	INPHARED
Prokka	MK250018	Normal	Median	315	15	INPHARED
Prokka	MK250018	GV	Median	543	15	INPHARED
Pharokka	MK250019	Normal	Capacity	68.9225	15	INPHARED
Pharokka	MK250019	GV	Capacity	89.9442	15	INPHARED
Pharokka	MK250019	Normal	Genes_per_KB	1.57214	15	INPHARED
Pharokka	MK250019	GV	Genes_per_KB	1.07334	15	INPHARED
Pharokka	MK250019	Normal	Hypotheticals_percentage	87.8966	15	INPHARED
Pharokka	MK250019	GV	Hypotheticals_percentage	80.895	15	INPHARED
Pharokka	MK250019	Normal	Median	327	15	INPHARED
Pharokka	MK250019	GV	Median	564	15	INPHARED
Prokka	MK250019	Normal	Capacity	69.1213	15	INPHARED
Prokka	MK250019	GV	Capacity	90.2466	15	INPHARED
Prokka	MK250019	Normal	Genes_per_KB	1.62941	15	INPHARED
Prokka	MK250019	GV	Genes_per_KB	1.13246	15	INPHARED
Prokka	MK250019	Normal	Hypotheticals_percentage	86.2812	15	INPHARED
Prokka	MK250019	GV	Hypotheticals_percentage	77.3246	15	INPHARED
Prokka	MK250019	Normal	Median	318	15	INPHARED
Prokka	MK250019	GV	Median	543	15	INPHARED
Pharokka	MK250020	Normal	Capacity	68.9283	15	INPHARED
Pharokka	MK250020	GV	Capacity	89.2553	15	INPHARED
Pharokka	MK250020	Normal	Genes_per_KB	1.56024	15	INPHARED
Pharokka	MK250020	GV	Genes_per_KB	1.08578	15	INPHARED
Pharokka	MK250020	Normal	Hypotheticals_percentage	88.0702	15	INPHARED
Pharokka	MK250020	GV	Hypotheticals_percentage	80	15	INPHARED
Pharokka	MK250020	Normal	Median	318	15	INPHARED
Pharokka	MK250020	GV	Median	546	15	INPHARED
Prokka	MK250020	Normal	Capacity	69.2358	15	INPHARED
Prokka	MK250020	GV	Capacity	89.456	15	INPHARED
Prokka	MK250020	Normal	Genes_per_KB	1.61317	15	INPHARED
Prokka	MK250020	GV	Genes_per_KB	1.12958	15	INPHARED
Prokka	MK250020	Normal	Hypotheticals_percentage	86.1991	15	INPHARED
Prokka	MK250020	GV	Hypotheticals_percentage	77.2213	15	INPHARED
Prokka	MK250020	Normal	Median	309	15	INPHARED
Prokka	MK250020	GV	Median	534	15	INPHARED
Pharokka	MK250021	Normal	Capacity	68.6557	15	INPHARED
Pharokka	MK250021	GV	Capacity	89.478	15	INPHARED
Pharokka	MK250021	Normal	Genes_per_KB	1.55136	15	INPHARED
Pharokka	MK250021	GV	Genes_per_KB	1.08941	15	INPHARED
Pharokka	MK250021	Normal	Hypotheticals_percentage	87.6905	15	INPHARED
Pharokka	MK250021	GV	Hypotheticals_percentage	79.7997	15	INPHARED
Pharokka	MK250021	Normal	Median	318	15	INPHARED
Pharokka	MK250021	GV	Median	549	15	INPHARED
Prokka	MK250021	Normal	Capacity	68.9873	15	INPHARED
Prokka	MK250021	GV	Capacity	89.6917	15	INPHARED
Prokka	MK250021	Normal	Genes_per_KB	1.60774	15	INPHARED
Prokka	MK250021	GV	Genes_per_KB	1.13852	15	INPHARED
Prokka	MK250021	Normal	Hypotheticals_percentage	85.5204	15	INPHARED
Prokka	MK250021	GV	Hypotheticals_percentage	76.3578	15	INPHARED
Prokka	MK250021	Normal	Median	309	15	INPHARED
Prokka	MK250021	GV	Median	534	15	INPHARED
Pharokka	MK250022	Normal	Capacity	68.9871	15	INPHARED
Pharokka	MK250022	GV	Capacity	89.3022	15	INPHARED
Pharokka	MK250022	Normal	Genes_per_KB	1.55099	15	INPHARED
Pharokka	MK250022	GV	Genes_per_KB	1.08277	15	INPHARED
Pharokka	MK250022	Normal	Hypotheticals_percentage	88.0896	15	INPHARED
Pharokka	MK250022	GV	Hypotheticals_percentage	80.5743	15	INPHARED
Pharokka	MK250022	Normal	Median	319.5	15	INPHARED
Pharokka	MK250022	GV	Median	546	15	INPHARED
Prokka	MK250022	Normal	Capacity	69.279	15	INPHARED
Prokka	MK250022	GV	Capacity	89.5485	15	INPHARED
Prokka	MK250022	Normal	Genes_per_KB	1.60221	15	INPHARED
Prokka	MK250022	GV	Genes_per_KB	1.13032	15	INPHARED
Prokka	MK250022	Normal	Hypotheticals_percentage	85.9589	15	INPHARED
Prokka	MK250022	GV	Hypotheticals_percentage	77.3463	15	INPHARED
Prokka	MK250022	Normal	Median	309	15	INPHARED
Prokka	MK250022	GV	Median	534	15	INPHARED
Pharokka	MK250023	Normal	Capacity	68.7161	15	INPHARED
Pharokka	MK250023	GV	Capacity	89.5507	15	INPHARED
Pharokka	MK250023	Normal	Genes_per_KB	1.54935	15	INPHARED
Pharokka	MK250023	GV	Genes_per_KB	1.08982	15	INPHARED
Pharokka	MK250023	Normal	Hypotheticals_percentage	87.456	15	INPHARED
Pharokka	MK250023	GV	Hypotheticals_percentage	79.6667	15	INPHARED
Pharokka	MK250023	Normal	Median	318	15	INPHARED
Pharokka	MK250023	GV	Median	550.5	15	INPHARED
Prokka	MK250023	Normal	Capacity	69.0678	15	INPHARED
Prokka	MK250023	GV	Capacity	89.7503	15	INPHARED
Prokka	MK250023	Normal	Genes_per_KB	1.60748	15	INPHARED
Prokka	MK250023	GV	Genes_per_KB	1.13704	15	INPHARED
Prokka	MK250023	Normal	Hypotheticals_percentage	85.3107	15	INPHARED
Prokka	MK250023	GV	Hypotheticals_percentage	76.3578	15	INPHARED
Prokka	MK250023	Normal	Median	309	15	INPHARED
Prokka	MK250023	GV	Median	534	15	INPHARED
Pharokka	MK250024	Normal	Capacity	68.924	15	INPHARED
Pharokka	MK250024	GV	Capacity	89.4874	15	INPHARED
Pharokka	MK250024	Normal	Genes_per_KB	1.55649	15	INPHARED
Pharokka	MK250024	GV	Genes_per_KB	1.07998	15	INPHARED
Pharokka	MK250024	Normal	Hypotheticals_percentage	88.0615	15	INPHARED
Pharokka	MK250024	GV	Hypotheticals_percentage	80.0681	15	INPHARED
Pharokka	MK250024	Normal	Median	318	15	INPHARED
Pharokka	MK250024	GV	Median	555	15	INPHARED
Prokka	MK250024	Normal	Capacity	69.2311	15	INPHARED
Prokka	MK250024	GV	Capacity	89.7194	15	INPHARED
Prokka	MK250024	Normal	Genes_per_KB	1.60985	15	INPHARED
Prokka	MK250024	GV	Genes_per_KB	1.12781	15	INPHARED
Prokka	MK250024	Normal	Hypotheticals_percentage	85.9429	15	INPHARED
Prokka	MK250024	GV	Hypotheticals_percentage	76.6721	15	INPHARED
Prokka	MK250024	Normal	Median	309	15	INPHARED
Prokka	MK250024	GV	Median	537	15	INPHARED
Pharokka	MK250025	Normal	Capacity	68.8697	15	INPHARED
Pharokka	MK250025	GV	Capacity	89.2956	15	INPHARED
Pharokka	MK250025	Normal	Genes_per_KB	1.55481	15	INPHARED
Pharokka	MK250025	GV	Genes_per_KB	1.07922	15	INPHARED
Pharokka	MK250025	Normal	Hypotheticals_percentage	88	15	INPHARED
Pharokka	MK250025	GV	Hypotheticals_percentage	80.5085	15	INPHARED
Pharokka	MK250025	Normal	Median	318	15	INPHARED
Pharokka	MK250025	GV	Median	547.5	15	INPHARED
Prokka	MK250025	Normal	Capacity	69.1183	15	INPHARED
Prokka	MK250025	GV	Capacity	89.5699	15	INPHARED
Prokka	MK250025	Normal	Genes_per_KB	1.6042	15	INPHARED
Prokka	MK250025	GV	Genes_per_KB	1.12861	15	INPHARED
Prokka	MK250025	Normal	Hypotheticals_percentage	85.9749	15	INPHARED
Prokka	MK250025	GV	Hypotheticals_percentage	77.3096	15	INPHARED
Prokka	MK250025	Normal	Median	309	15	INPHARED
Prokka	MK250025	GV	Median	534	15	INPHARED
Pharokka	MK250026	Normal	Capacity	69.0205	15	INPHARED
Pharokka	MK250026	GV	Capacity	89.7812	15	INPHARED
Pharokka	MK250026	Normal	Genes_per_KB	1.56346	15	INPHARED
Pharokka	MK250026	GV	Genes_per_KB	1.09678	15	INPHARED
Pharokka	MK250026	Normal	Hypotheticals_percentage	87.8049	15	INPHARED
Pharokka	MK250026	GV	Hypotheticals_percentage	80.1325	15	INPHARED
Pharokka	MK250026	Normal	Median	321	15	INPHARED
Pharokka	MK250026	GV	Median	547.5	15	INPHARED
Prokka	MK250026	Normal	Capacity	69.3633	15	INPHARED
Prokka	MK250026	GV	Capacity	89.9792	15	INPHARED
Prokka	MK250026	Normal	Genes_per_KB	1.61975	15	INPHARED
Prokka	MK250026	GV	Genes_per_KB	1.14581	15	INPHARED
Prokka	MK250026	Normal	Hypotheticals_percentage	85.7623	15	INPHARED
Prokka	MK250026	GV	Hypotheticals_percentage	76.7036	15	INPHARED
Prokka	MK250026	Normal	Median	309	15	INPHARED
Prokka	MK250026	GV	Median	534	15	INPHARED
Pharokka	MK250027	Normal	Capacity	68.9732	15	INPHARED
Pharokka	MK250027	GV	Capacity	89.66	15	INPHARED
Pharokka	MK250027	Normal	Genes_per_KB	1.56265	15	INPHARED
Pharokka	MK250027	GV	Genes_per_KB	1.09494	15	INPHARED
Pharokka	MK250027	Normal	Hypotheticals_percentage	87.935	15	INPHARED
Pharokka	MK250027	GV	Hypotheticals_percentage	79.9669	15	INPHARED
Pharokka	MK250027	Normal	Median	318	15	INPHARED
Pharokka	MK250027	GV	Median	550.5	15	INPHARED
Prokka	MK250027	Normal	Capacity	69.3188	15	INPHARED
Prokka	MK250027	GV	Capacity	89.9534	15	INPHARED
Prokka	MK250027	Normal	Genes_per_KB	1.61885	15	INPHARED
Prokka	MK250027	GV	Genes_per_KB	1.14751	15	INPHARED
Prokka	MK250027	Normal	Hypotheticals_percentage	85.8903	15	INPHARED
Prokka	MK250027	GV	Hypotheticals_percentage	76.6193	15	INPHARED
Prokka	MK250027	Normal	Median	309	15	INPHARED
Prokka	MK250027	GV	Median	531	15	INPHARED
Pharokka	MK250028	Normal	Capacity	68.9159	15	INPHARED
Pharokka	MK250028	GV	Capacity	89.2763	15	INPHARED
Pharokka	MK250028	Normal	Genes_per_KB	1.5653	15	INPHARED
Pharokka	MK250028	GV	Genes_per_KB	1.08535	15	INPHARED
Pharokka	MK250028	Normal	Hypotheticals_percentage	87.921	15	INPHARED
Pharokka	MK250028	GV	Hypotheticals_percentage	79.8995	15	INPHARED
Pharokka	MK250028	Normal	Median	318	15	INPHARED
Pharokka	MK250028	GV	Median	546	15	INPHARED
Prokka	MK250028	Normal	Capacity	69.1884	15	INPHARED
Prokka	MK250028	GV	Capacity	89.467	15	INPHARED
Prokka	MK250028	Normal	Genes_per_KB	1.61439	15	INPHARED
Prokka	MK250028	GV	Genes_per_KB	1.12898	15	INPHARED
Prokka	MK250028	Normal	Hypotheticals_percentage	86.2613	15	INPHARED
Prokka	MK250028	GV	Hypotheticals_percentage	77.1337	15	INPHARED
Prokka	MK250028	Normal	Median	309	15	INPHARED
Prokka	MK250028	GV	Median	534	15	INPHARED
Pharokka	MK250029	Normal	Capacity	67.8816	15	INPHARED
Pharokka	MK250029	GV	Capacity	89.3824	15	INPHARED
Pharokka	MK250029	Normal	Genes_per_KB	1.53272	15	INPHARED
Pharokka	MK250029	GV	Genes_per_KB	1.09956	15	INPHARED
Pharokka	MK250029	Normal	Hypotheticals_percentage	87.5604	15	INPHARED
Pharokka	MK250029	GV	Hypotheticals_percentage	80.303	15	INPHARED
Pharokka	MK250029	Normal	Median	342	15	INPHARED
Pharokka	MK250029	GV	Median	565.5	15	INPHARED
Prokka	MK250029	Normal	Capacity	68.325	15	INPHARED
Prokka	MK250029	GV	Capacity	89.6747	15	INPHARED
Prokka	MK250029	Normal	Genes_per_KB	1.59195	15	INPHARED
Prokka	MK250029	GV	Genes_per_KB	1.14769	15	INPHARED
Prokka	MK250029	Normal	Hypotheticals_percentage	85.6977	15	INPHARED
Prokka	MK250029	GV	Hypotheticals_percentage	77.4194	15	INPHARED
Prokka	MK250029	Normal	Median	325.5	15	INPHARED
Prokka	MK250029	GV	Median	544.5	15	INPHARED
Pharokka	MK318083	Normal	Capacity	58.6313	15	INPHARED
Pharokka	MK318083	GV	Capacity	84.2134	15	INPHARED
Pharokka	MK318083	Normal	Genes_per_KB	1.40121	15	INPHARED
Pharokka	MK318083	GV	Genes_per_KB	1.28807	15	INPHARED
Pharokka	MK318083	Normal	Hypotheticals_percentage	63.354	15	INPHARED
Pharokka	MK318083	GV	Hypotheticals_percentage	55.4054	15	INPHARED
Pharokka	MK318083	Normal	Median	291	15	INPHARED
Pharokka	MK318083	GV	Median	429	15	INPHARED
Prokka	MK318083	Normal	Capacity	60.3772	15	INPHARED
Prokka	MK318083	GV	Capacity	87.2986	15	INPHARED
Prokka	MK318083	Normal	Genes_per_KB	1.671	15	INPHARED
Prokka	MK318083	GV	Genes_per_KB	1.61878	15	INPHARED
Prokka	MK318083	Normal	Hypotheticals_percentage	55.2083	15	INPHARED
Prokka	MK318083	GV	Hypotheticals_percentage	47.3118	15	INPHARED
Prokka	MK318083	Normal	Median	252	15	INPHARED
Prokka	MK318083	GV	Median	340.5	15	INPHARED
Pharokka	MT135343	Normal	Capacity	74.988	15	INPHARED
Pharokka	MT135343	GV	Capacity	87.6938	15	INPHARED
Pharokka	MT135343	Normal	Genes_per_KB	1.75803	15	INPHARED
Pharokka	MT135343	GV	Genes_per_KB	0.799105	15	INPHARED
Pharokka	MT135343	Normal	Hypotheticals_percentage	81.8182	15	INPHARED
Pharokka	MT135343	GV	Hypotheticals_percentage	40	15	INPHARED
Pharokka	MT135343	Normal	Median	183	15	INPHARED
Pharokka	MT135343	GV	Median	1140	15	INPHARED
Prokka	MT135343	Normal	Capacity	69.3783	15	INPHARED
Prokka	MT135343	GV	Capacity	69.3783	15	INPHARED
Prokka	MT135343	Normal	Genes_per_KB	1.59821	15	INPHARED
Prokka	MT135343	GV	Genes_per_KB	1.59821	15	INPHARED
Prokka	MT135343	Normal	Hypotheticals_percentage	80	15	INPHARED
Prokka	MT135343	GV	Hypotheticals_percentage	80	15	INPHARED
Prokka	MT135343	Normal	Median	180	15	INPHARED
Prokka	MT135343	GV	Median	180	15	INPHARED
Pharokka	MT135416	Normal	Capacity	76.4978	15	INPHARED
Pharokka	MT135416	GV	Capacity	87.6658	15	INPHARED
Pharokka	MT135416	Normal	Genes_per_KB	1.43793	15	INPHARED
Pharokka	MT135416	GV	Genes_per_KB	0.79885	15	INPHARED
Pharokka	MT135416	Normal	Hypotheticals_percentage	77.7778	15	INPHARED
Pharokka	MT135416	GV	Hypotheticals_percentage	60	15	INPHARED
Pharokka	MT135416	Normal	Median	183	15	INPHARED
Pharokka	MT135416	GV	Median	717	15	INPHARED
Prokka	MT135416	Normal	Capacity	75.2516	15	INPHARED
Prokka	MT135416	GV	Capacity	75.2516	15	INPHARED
Prokka	MT135416	Normal	Genes_per_KB	1.27816	15	INPHARED
Prokka	MT135416	GV	Genes_per_KB	1.27816	15	INPHARED
Prokka	MT135416	Normal	Hypotheticals_percentage	75	15	INPHARED
Prokka	MT135416	GV	Hypotheticals_percentage	75	15	INPHARED
Prokka	MT135416	Normal	Median	190.5	15	INPHARED
Prokka	MT135416	GV	Median	190.5	15	INPHARED
Pharokka	MT774395	Normal	Capacity	73.9517	15	INPHARED
Pharokka	MT774395	GV	Capacity	92.6581	15	INPHARED
Pharokka	MT774395	Normal	Genes_per_KB	1.73636	15	INPHARED
Pharokka	MT774395	GV	Genes_per_KB	0.945353	15	INPHARED
Pharokka	MT774395	Normal	Hypotheticals_percentage	84.4444	15	INPHARED
Pharokka	MT774395	GV	Hypotheticals_percentage	78.5714	15	INPHARED
Pharokka	MT774395	Normal	Median	291	15	INPHARED
Pharokka	MT774395	GV	Median	531	15	INPHARED
Prokka	MT774395	Normal	Capacity	74.3925	15	INPHARED
Prokka	MT774395	GV	Capacity	93.5417	15	INPHARED
Prokka	MT774395	Normal	Genes_per_KB	1.75566	15	INPHARED
Prokka	MT774395	GV	Genes_per_KB	0.993585	15	INPHARED
Prokka	MT774395	Normal	Hypotheticals_percentage	85.7143	15	INPHARED
Prokka	MT774395	GV	Hypotheticals_percentage	77.6699	15	INPHARED
Prokka	MT774395	Normal	Median	291	15	INPHARED
Prokka	MT774395	GV	Median	495	15	INPHARED
Pharokka	MT774396	Normal	Capacity	70.1709	15	INPHARED
Pharokka	MT774396	GV	Capacity	90.4837	15	INPHARED
Pharokka	MT774396	Normal	Genes_per_KB	1.74982	15	INPHARED
Pharokka	MT774396	GV	Genes_per_KB	0.949057	15	INPHARED
Pharokka	MT774396	Normal	Hypotheticals_percentage	79.661	15	INPHARED
Pharokka	MT774396	GV	Hypotheticals_percentage	76.0417	15	INPHARED
Pharokka	MT774396	Normal	Median	279	15	INPHARED
Pharokka	MT774396	GV	Median	522	15	INPHARED
Prokka	MT774396	Normal	Capacity	68.8986	15	INPHARED
Prokka	MT774396	GV	Capacity	90.807	15	INPHARED
Prokka	MT774396	Normal	Genes_per_KB	1.75971	15	INPHARED
Prokka	MT774396	GV	Genes_per_KB	0.978715	15	INPHARED
Prokka	MT774396	Normal	Hypotheticals_percentage	85.3933	15	INPHARED
Prokka	MT774396	GV	Hypotheticals_percentage	75.7576	15	INPHARED
Prokka	MT774396	Normal	Median	274.5	15	INPHARED
Prokka	MT774396	GV	Median	510	15	INPHARED
Pharokka	MT774397	Normal	Capacity	70.4564	15	INPHARED
Pharokka	MT774397	GV	Capacity	91.588	15	INPHARED
Pharokka	MT774397	Normal	Genes_per_KB	1.68568	15	INPHARED
Pharokka	MT774397	GV	Genes_per_KB	0.955905	15	INPHARED
Pharokka	MT774397	Normal	Hypotheticals_percentage	83.5366	15	INPHARED
Pharokka	MT774397	GV	Hypotheticals_percentage	75.2688	15	INPHARED
Pharokka	MT774397	Normal	Median	304.5	15	INPHARED
Pharokka	MT774397	GV	Median	534	15	INPHARED
Prokka	MT774397	Normal	Capacity	69.6228	15	INPHARED
Prokka	MT774397	GV	Capacity	69.6228	15	INPHARED
Prokka	MT774397	Normal	Genes_per_KB	1.68568	15	INPHARED
Prokka	MT774397	GV	Genes_per_KB	1.68568	15	INPHARED
Prokka	MT774397	Normal	Hypotheticals_percentage	85.3659	15	INPHARED
Prokka	MT774397	GV	Hypotheticals_percentage	84.7561	15	INPHARED
Prokka	MT774397	Normal	Median	301.5	15	INPHARED
Prokka	MT774397	GV	Median	301.5	15	INPHARED
Pharokka	MT774398	Normal	Capacity	75.5105	15	INPHARED
Pharokka	MT774398	GV	Capacity	91.6605	15	INPHARED
Pharokka	MT774398	Normal	Genes_per_KB	1.91621	15	INPHARED
Pharokka	MT774398	GV	Genes_per_KB	0.918182	15	INPHARED
Pharokka	MT774398	Normal	Hypotheticals_percentage	86.4583	15	INPHARED
Pharokka	MT774398	GV	Hypotheticals_percentage	81.5217	15	INPHARED
Pharokka	MT774398	Normal	Median	310.5	15	INPHARED
Pharokka	MT774398	GV	Median	510	15	INPHARED
Prokka	MT774398	Normal	Capacity	75.8378	15	INPHARED
Prokka	MT774398	GV	Capacity	92.2483	15	INPHARED
Prokka	MT774398	Normal	Genes_per_KB	1.94615	15	INPHARED
Prokka	MT774398	GV	Genes_per_KB	0.958103	15	INPHARED
Prokka	MT774398	Normal	Hypotheticals_percentage	88.2051	15	INPHARED
Prokka	MT774398	GV	Hypotheticals_percentage	80.2083	15	INPHARED
Prokka	MT774398	Normal	Median	309	15	INPHARED
Prokka	MT774398	GV	Median	471	15	INPHARED
Pharokka	MT774399	Normal	Capacity	68.7984	15	INPHARED
Pharokka	MT774399	GV	Capacity	92.2283	15	INPHARED
Pharokka	MT774399	Normal	Genes_per_KB	1.86552	15	INPHARED
Pharokka	MT774399	GV	Genes_per_KB	0.95797	15	INPHARED
Pharokka	MT774399	Normal	Hypotheticals_percentage	82.1622	15	INPHARED
Pharokka	MT774399	GV	Hypotheticals_percentage	76.8421	15	INPHARED
Pharokka	MT774399	Normal	Median	300	15	INPHARED
Pharokka	MT774399	GV	Median	534	15	INPHARED
Prokka	MT774399	Normal	Capacity	67.9503	15	INPHARED
Prokka	MT774399	GV	Capacity	67.9503	15	INPHARED
Prokka	MT774399	Normal	Genes_per_KB	1.8151	15	INPHARED
Prokka	MT774399	GV	Genes_per_KB	1.8151	15	INPHARED
Prokka	MT774399	Normal	Hypotheticals_percentage	87.2222	15	INPHARED
Prokka	MT774399	GV	Hypotheticals_percentage	87.2222	15	INPHARED
Prokka	MT774399	Normal	Median	309	15	INPHARED
Prokka	MT774399	GV	Median	309	15	INPHARED
Pharokka	MT774400	Normal	Capacity	69.5445	15	INPHARED
Pharokka	MT774400	GV	Capacity	88.5243	15	INPHARED
Pharokka	MT774400	Normal	Genes_per_KB	1.64489	15	INPHARED
Pharokka	MT774400	GV	Genes_per_KB	1.03066	15	INPHARED
Pharokka	MT774400	Normal	Hypotheticals_percentage	81.6456	15	INPHARED
Pharokka	MT774400	GV	Hypotheticals_percentage	77.7778	15	INPHARED
Pharokka	MT774400	Normal	Median	334.5	15	INPHARED
Pharokka	MT774400	GV	Median	459	15	INPHARED
Prokka	MT774400	Normal	Capacity	69.2197	15	INPHARED
Prokka	MT774400	GV	Capacity	69.2197	15	INPHARED
Prokka	MT774400	Normal	Genes_per_KB	1.6553	15	INPHARED
Prokka	MT774400	GV	Genes_per_KB	1.6553	15	INPHARED
Prokka	MT774400	Normal	Hypotheticals_percentage	83.6478	15	INPHARED
Prokka	MT774400	GV	Hypotheticals_percentage	83.6478	15	INPHARED
Prokka	MT774400	Normal	Median	330	15	INPHARED
Prokka	MT774400	GV	Median	330	15	INPHARED
Pharokka	MT774401	Normal	Capacity	67.9682	15	INPHARED
Pharokka	MT774401	GV	Capacity	90.845	15	INPHARED
Pharokka	MT774401	Normal	Genes_per_KB	1.73472	15	INPHARED
Pharokka	MT774401	GV	Genes_per_KB	1.03673	15	INPHARED
Pharokka	MT774401	Normal	Hypotheticals_percentage	79.8817	15	INPHARED
Pharokka	MT774401	GV	Hypotheticals_percentage	72.2772	15	INPHARED
Pharokka	MT774401	Normal	Median	303	15	INPHARED
Pharokka	MT774401	GV	Median	516	15	INPHARED
Prokka	MT774401	Normal	Capacity	67.767	15	INPHARED
Prokka	MT774401	GV	Capacity	67.767	15	INPHARED
Prokka	MT774401	Normal	Genes_per_KB	1.73472	15	INPHARED
Prokka	MT774401	GV	Genes_per_KB	1.73472	15	INPHARED
Prokka	MT774401	Normal	Hypotheticals_percentage	82.2485	15	INPHARED
Prokka	MT774401	GV	Hypotheticals_percentage	81.6568	15	INPHARED
Prokka	MT774401	Normal	Median	303	15	INPHARED
Prokka	MT774401	GV	Median	303	15	INPHARED
Pharokka	MT774402	Normal	Capacity	58.6264	15	INPHARED
Pharokka	MT774402	GV	Capacity	90.9488	15	INPHARED
Pharokka	MT774402	Normal	Genes_per_KB	1.8973	15	INPHARED
Pharokka	MT774402	GV	Genes_per_KB	0.81863	15	INPHARED
Pharokka	MT774402	Normal	Hypotheticals_percentage	88.3249	15	INPHARED
Pharokka	MT774402	GV	Hypotheticals_percentage	78.8235	15	INPHARED
Pharokka	MT774402	Normal	Median	237	15	INPHARED
Pharokka	MT774402	GV	Median	558	15	INPHARED
Prokka	MT774402	Normal	Capacity	59.0117	15	INPHARED
Prokka	MT774402	GV	Capacity	88.5661	15	INPHARED
Prokka	MT774402	Normal	Genes_per_KB	1.92619	15	INPHARED
Prokka	MT774402	GV	Genes_per_KB	0.837892	15	INPHARED
Prokka	MT774402	Normal	Hypotheticals_percentage	90.5	15	INPHARED
Prokka	MT774402	GV	Hypotheticals_percentage	75.8621	15	INPHARED
Prokka	MT774402	Normal	Median	235.5	15	INPHARED
Prokka	MT774402	GV	Median	510	15	INPHARED
Pharokka	MT774403	Normal	Capacity	67.5081	15	INPHARED
Pharokka	MT774403	GV	Capacity	92.0178	15	INPHARED
Pharokka	MT774403	Normal	Genes_per_KB	1.76548	15	INPHARED
Pharokka	MT774403	GV	Genes_per_KB	0.892884	15	INPHARED
Pharokka	MT774403	Normal	Hypotheticals_percentage	80.4598	15	INPHARED
Pharokka	MT774403	GV	Hypotheticals_percentage	73.8636	15	INPHARED
Pharokka	MT774403	Normal	Median	304.5	15	INPHARED
Pharokka	MT774403	GV	Median	546	15	INPHARED
Prokka	MT774403	Normal	Capacity	67.1348	15	INPHARED
Prokka	MT774403	GV	Capacity	67.1348	15	INPHARED
Prokka	MT774403	Normal	Genes_per_KB	1.74518	15	INPHARED
Prokka	MT774403	GV	Genes_per_KB	1.74518	15	INPHARED
Prokka	MT774403	Normal	Hypotheticals_percentage	85.4651	15	INPHARED
Prokka	MT774403	GV	Hypotheticals_percentage	85.4651	15	INPHARED
Prokka	MT774403	Normal	Median	309	15	INPHARED
Prokka	MT774403	GV	Median	309	15	INPHARED
Pharokka	MT774404	Normal	Capacity	65.5766	15	INPHARED
Pharokka	MT774404	GV	Capacity	89.5075	15	INPHARED
Pharokka	MT774404	Normal	Genes_per_KB	1.64788	15	INPHARED
Pharokka	MT774404	GV	Genes_per_KB	1.02738	15	INPHARED
Pharokka	MT774404	Normal	Hypotheticals_percentage	83.3333	15	INPHARED
Pharokka	MT774404	GV	Hypotheticals_percentage	78.2178	15	INPHARED
Pharokka	MT774404	Normal	Median	295.5	15	INPHARED
Pharokka	MT774404	GV	Median	483	15	INPHARED
Prokka	MT774404	Normal	Capacity	65.9275	15	INPHARED
Prokka	MT774404	GV	Capacity	65.9275	15	INPHARED
Prokka	MT774404	Normal	Genes_per_KB	1.66823	15	INPHARED
Prokka	MT774404	GV	Genes_per_KB	1.66823	15	INPHARED
Prokka	MT774404	Normal	Hypotheticals_percentage	84.1463	15	INPHARED
Prokka	MT774404	GV	Hypotheticals_percentage	84.1463	15	INPHARED
Prokka	MT774404	Normal	Median	295.5	15	INPHARED
Prokka	MT774404	GV	Median	295.5	15	INPHARED
Pharokka	MT774405	Normal	Capacity	65.5056	15	INPHARED
Pharokka	MT774405	GV	Capacity	92.0239	15	INPHARED
Pharokka	MT774405	Normal	Genes_per_KB	1.66253	15	INPHARED
Pharokka	MT774405	GV	Genes_per_KB	0.951446	15	INPHARED
Pharokka	MT774405	Normal	Hypotheticals_percentage	81.3253	15	INPHARED
Pharokka	MT774405	GV	Hypotheticals_percentage	74.7368	15	INPHARED
Pharokka	MT774405	Normal	Median	285	15	INPHARED
Pharokka	MT774405	GV	Median	558	15	INPHARED
Prokka	MT774405	Normal	Capacity	65.9282	15	INPHARED
Prokka	MT774405	GV	Capacity	65.9282	15	INPHARED
Prokka	MT774405	Normal	Genes_per_KB	1.69257	15	INPHARED
Prokka	MT774405	GV	Genes_per_KB	1.69257	15	INPHARED
Prokka	MT774405	Normal	Hypotheticals_percentage	82.8402	15	INPHARED
Prokka	MT774405	GV	Hypotheticals_percentage	82.8402	15	INPHARED
Prokka	MT774405	Normal	Median	285	15	INPHARED
Prokka	MT774405	GV	Median	285	15	INPHARED
Pharokka	MT774406	Normal	Capacity	63.0658	15	INPHARED
Pharokka	MT774406	GV	Capacity	91.4815	15	INPHARED
Pharokka	MT774406	Normal	Genes_per_KB	1.88118	15	INPHARED
Pharokka	MT774406	GV	Genes_per_KB	0.817476	15	INPHARED
Pharokka	MT774406	Normal	Hypotheticals_percentage	90.0524	15	INPHARED
Pharokka	MT774406	GV	Hypotheticals_percentage	79.5181	15	INPHARED
Pharokka	MT774406	Normal	Median	258	15	INPHARED
Pharokka	MT774406	GV	Median	558	15	INPHARED
Prokka	MT774406	Normal	Capacity	63.5849	15	INPHARED
Prokka	MT774406	GV	Capacity	85.8192	15	INPHARED
Prokka	MT774406	Normal	Genes_per_KB	1.93043	15	INPHARED
Prokka	MT774406	GV	Genes_per_KB	0.896269	15	INPHARED
Prokka	MT774406	Normal	Hypotheticals_percentage	89.2857	15	INPHARED
Prokka	MT774406	GV	Hypotheticals_percentage	78.022	15	INPHARED
Prokka	MT774406	Normal	Median	256.5	15	INPHARED
Prokka	MT774406	GV	Median	510	15	INPHARED
Pharokka	MT774407	Normal	Capacity	66.771	15	INPHARED
Pharokka	MT774407	GV	Capacity	91.4144	15	INPHARED
Pharokka	MT774407	Normal	Genes_per_KB	1.82476	15	INPHARED
Pharokka	MT774407	GV	Genes_per_KB	1.05	15	INPHARED
Pharokka	MT774407	Normal	Hypotheticals_percentage	84.3575	15	INPHARED
Pharokka	MT774407	GV	Hypotheticals_percentage	75.7282	15	INPHARED
Pharokka	MT774407	Normal	Median	276	15	INPHARED
Pharokka	MT774407	GV	Median	522	15	INPHARED
Prokka	MT774407	Normal	Capacity	66.9779	15	INPHARED
Prokka	MT774407	GV	Capacity	66.9779	15	INPHARED
Prokka	MT774407	Normal	Genes_per_KB	1.84515	15	INPHARED
Prokka	MT774407	GV	Genes_per_KB	1.84515	15	INPHARED
Prokka	MT774407	Normal	Hypotheticals_percentage	85.6354	15	INPHARED
Prokka	MT774407	GV	Hypotheticals_percentage	85.6354	15	INPHARED
Prokka	MT774407	Normal	Median	276	15	INPHARED
Prokka	MT774407	GV	Median	276	15	INPHARED
Pharokka	MT774408	Normal	Capacity	68.8893	15	INPHARED
Pharokka	MT774408	GV	Capacity	91.1585	15	INPHARED
Pharokka	MT774408	Normal	Genes_per_KB	1.72948	15	INPHARED
Pharokka	MT774408	GV	Genes_per_KB	0.959652	15	INPHARED
Pharokka	MT774408	Normal	Hypotheticals_percentage	85.3659	15	INPHARED
Pharokka	MT774408	GV	Hypotheticals_percentage	75.8242	15	INPHARED
Pharokka	MT774408	Normal	Median	307.5	15	INPHARED
Pharokka	MT774408	GV	Median	498	15	INPHARED
Prokka	MT774408	Normal	Capacity	68.6837	15	INPHARED
Prokka	MT774408	GV	Capacity	68.6837	15	INPHARED
Prokka	MT774408	Normal	Genes_per_KB	1.75057	15	INPHARED
Prokka	MT774408	GV	Genes_per_KB	1.75057	15	INPHARED
Prokka	MT774408	Normal	Hypotheticals_percentage	85.5422	15	INPHARED
Prokka	MT774408	GV	Hypotheticals_percentage	85.5422	15	INPHARED
Prokka	MT774408	Normal	Median	304.5	15	INPHARED
Prokka	MT774408	GV	Median	304.5	15	INPHARED
Pharokka	MT774409	Normal	Capacity	70.6691	15	INPHARED
Pharokka	MT774409	GV	Capacity	89.249	15	INPHARED
Pharokka	MT774409	Normal	Genes_per_KB	1.62329	15	INPHARED
Pharokka	MT774409	GV	Genes_per_KB	0.920211	15	INPHARED
Pharokka	MT774409	Normal	Hypotheticals_percentage	84.7134	15	INPHARED
Pharokka	MT774409	GV	Hypotheticals_percentage	75.2809	15	INPHARED
Pharokka	MT774409	Normal	Median	378	15	INPHARED
Pharokka	MT774409	GV	Median	555	15	INPHARED
Prokka	MT774409	Normal	Capacity	71.2956	15	INPHARED
Prokka	MT774409	GV	Capacity	71.2956	15	INPHARED
Prokka	MT774409	Normal	Genes_per_KB	1.67499	15	INPHARED
Prokka	MT774409	GV	Genes_per_KB	1.67499	15	INPHARED
Prokka	MT774409	Normal	Hypotheticals_percentage	82.0988	15	INPHARED
Prokka	MT774409	GV	Hypotheticals_percentage	82.0988	15	INPHARED
Prokka	MT774409	Normal	Median	370.5	15	INPHARED
Prokka	MT774409	GV	Median	370.5	15	INPHARED
Pharokka	MT774410	Normal	Capacity	78.9322	15	INPHARED
Pharokka	MT774410	GV	Capacity	90.3402	15	INPHARED
Pharokka	MT774410	Normal	Genes_per_KB	1.40878	15	INPHARED
Pharokka	MT774410	GV	Genes_per_KB	0.770268	15	INPHARED
Pharokka	MT774410	Normal	Hypotheticals_percentage	85.6115	15	INPHARED
Pharokka	MT774410	GV	Hypotheticals_percentage	81.5789	15	INPHARED
Pharokka	MT774410	Normal	Median	423	15	INPHARED
Pharokka	MT774410	GV	Median	601.5	15	INPHARED
Prokka	MT774410	Normal	Capacity	79.294	15	INPHARED
Prokka	MT774410	GV	Capacity	79.294	15	INPHARED
Prokka	MT774410	Normal	Genes_per_KB	1.43918	15	INPHARED
Prokka	MT774410	GV	Genes_per_KB	1.43918	15	INPHARED
Prokka	MT774410	Normal	Hypotheticals_percentage	83.8028	15	INPHARED
Prokka	MT774410	GV	Hypotheticals_percentage	83.8028	15	INPHARED
Prokka	MT774410	Normal	Median	418.5	15	INPHARED
Prokka	MT774410	GV	Median	418.5	15	INPHARED
Pharokka	MT774411	Normal	Capacity	79.9788	15	INPHARED
Pharokka	MT774411	GV	Capacity	91.3123	15	INPHARED
Pharokka	MT774411	Normal	Genes_per_KB	1.48131	15	INPHARED
Pharokka	MT774411	GV	Genes_per_KB	0.786629	15	INPHARED
Pharokka	MT774411	Normal	Hypotheticals_percentage	84.8276	15	INPHARED
Pharokka	MT774411	GV	Hypotheticals_percentage	79.2208	15	INPHARED
Pharokka	MT774411	Normal	Median	408	15	INPHARED
Pharokka	MT774411	GV	Median	609	15	INPHARED
Prokka	MT774411	Normal	Capacity	79.0624	15	INPHARED
Prokka	MT774411	GV	Capacity	79.0624	15	INPHARED
Prokka	MT774411	Normal	Genes_per_KB	1.49153	15	INPHARED
Prokka	MT774411	GV	Genes_per_KB	1.49153	15	INPHARED
Prokka	MT774411	Normal	Hypotheticals_percentage	84.9315	15	INPHARED
Prokka	MT774411	GV	Hypotheticals_percentage	84.9315	15	INPHARED
Prokka	MT774411	Normal	Median	406.5	15	INPHARED
Prokka	MT774411	GV	Median	406.5	15	INPHARED
Pharokka	MW353166	Normal	Capacity	89.1243	4	INPHARED
Pharokka	MW353166	GV	Capacity	89.1243	4	INPHARED
Pharokka	MW353166	Normal	Genes_per_KB	1.01587	4	INPHARED
Pharokka	MW353166	GV	Genes_per_KB	1.01587	4	INPHARED
Pharokka	MW353166	Normal	Hypotheticals_percentage	79.4118	4	INPHARED
Pharokka	MW353166	GV	Hypotheticals_percentage	79.4118	4	INPHARED
Pharokka	MW353166	Normal	Median	601.5	4	INPHARED
Pharokka	MW353166	GV	Median	601.5	4	INPHARED
Prokka	MW353166	Normal	Capacity	89.1243	4	INPHARED
Prokka	MW353166	GV	Capacity	89.1243	4	INPHARED
Prokka	MW353166	Normal	Genes_per_KB	1.01587	4	INPHARED
Prokka	MW353166	GV	Genes_per_KB	1.01587	4	INPHARED
Prokka	MW353166	Normal	Hypotheticals_percentage	88.2353	4	INPHARED
Prokka	MW353166	GV	Hypotheticals_percentage	85.2941	4	INPHARED
Prokka	MW353166	Normal	Median	601.5	4	INPHARED
Prokka	MW353166	GV	Median	601.5	4	INPHARED
Pharokka	MW353167	Normal	Capacity	89.4512	4	INPHARED
Pharokka	MW353167	GV	Capacity	89.4512	4	INPHARED
Pharokka	MW353167	Normal	Genes_per_KB	1.05905	4	INPHARED
Pharokka	MW353167	GV	Genes_per_KB	1.05905	4	INPHARED
Pharokka	MW353167	Normal	Hypotheticals_percentage	78.7879	4	INPHARED
Pharokka	MW353167	GV	Hypotheticals_percentage	78.7879	4	INPHARED
Pharokka	MW353167	Normal	Median	600	4	INPHARED
Pharokka	MW353167	GV	Median	600	4	INPHARED
Prokka	MW353167	Normal	Capacity	89.3742	4	INPHARED
Prokka	MW353167	GV	Capacity	89.3742	4	INPHARED
Prokka	MW353167	Normal	Genes_per_KB	1.05905	4	INPHARED
Prokka	MW353167	GV	Genes_per_KB	1.05905	4	INPHARED
Prokka	MW353167	Normal	Hypotheticals_percentage	87.8788	4	INPHARED
Prokka	MW353167	GV	Hypotheticals_percentage	84.8485	4	INPHARED
Prokka	MW353167	Normal	Median	600	4	INPHARED
Prokka	MW353167	GV	Median	600	4	INPHARED
Pharokka	MW353168	Normal	Capacity	89.0604	4	INPHARED
Pharokka	MW353168	GV	Capacity	89.0604	4	INPHARED
Pharokka	MW353168	Normal	Genes_per_KB	1.01514	4	INPHARED
Pharokka	MW353168	GV	Genes_per_KB	1.01514	4	INPHARED
Pharokka	MW353168	Normal	Hypotheticals_percentage	79.4118	4	INPHARED
Pharokka	MW353168	GV	Hypotheticals_percentage	79.4118	4	INPHARED
Pharokka	MW353168	Normal	Median	601.5	4	INPHARED
Pharokka	MW353168	GV	Median	601.5	4	INPHARED
Prokka	MW353168	Normal	Capacity	89.0604	4	INPHARED
Prokka	MW353168	GV	Capacity	89.0604	4	INPHARED
Prokka	MW353168	Normal	Genes_per_KB	1.01514	4	INPHARED
Prokka	MW353168	GV	Genes_per_KB	1.01514	4	INPHARED
Prokka	MW353168	Normal	Hypotheticals_percentage	88.2353	4	INPHARED
Prokka	MW353168	GV	Hypotheticals_percentage	85.2941	4	INPHARED
Prokka	MW353168	Normal	Median	601.5	4	INPHARED
Prokka	MW353168	GV	Median	601.5	4	INPHARED
Pharokka	MW353169	Normal	Capacity	86.2247	4	INPHARED
Pharokka	MW353169	GV	Capacity	86.2247	4	INPHARED
Pharokka	MW353169	Normal	Genes_per_KB	0.784013	4	INPHARED
Pharokka	MW353169	GV	Genes_per_KB	0.784013	4	INPHARED
Pharokka	MW353169	Normal	Hypotheticals_percentage	78.7234	4	INPHARED
Pharokka	MW353169	GV	Hypotheticals_percentage	78.7234	4	INPHARED
Pharokka	MW353169	Normal	Median	744	4	INPHARED
Pharokka	MW353169	GV	Median	744	4	INPHARED
Prokka	MW353169	Normal	Capacity	85.359	4	INPHARED
Prokka	MW353169	GV	Capacity	85.359	4	INPHARED
Prokka	MW353169	Normal	Genes_per_KB	0.767332	4	INPHARED
Prokka	MW353169	GV	Genes_per_KB	0.767332	4	INPHARED
Prokka	MW353169	Normal	Hypotheticals_percentage	80.4348	4	INPHARED
Prokka	MW353169	GV	Hypotheticals_percentage	78.2609	4	INPHARED
Prokka	MW353169	Normal	Median	769.5	4	INPHARED
Prokka	MW353169	GV	Median	769.5	4	INPHARED
Pharokka	MW353170	Normal	Capacity	84.8945	4	INPHARED
Pharokka	MW353170	GV	Capacity	84.8945	4	INPHARED
Pharokka	MW353170	Normal	Genes_per_KB	0.872403	4	INPHARED
Pharokka	MW353170	GV	Genes_per_KB	0.872403	4	INPHARED
Pharokka	MW353170	Normal	Hypotheticals_percentage	70.3704	4	INPHARED
Pharokka	MW353170	GV	Hypotheticals_percentage	70.3704	4	INPHARED
Pharokka	MW353170	Normal	Median	603	4	INPHARED
Pharokka	MW353170	GV	Median	603	4	INPHARED
Prokka	MW353170	Normal	Capacity	83.5665	4	INPHARED
Prokka	MW353170	GV	Capacity	83.5665	4	INPHARED
Prokka	MW353170	Normal	Genes_per_KB	0.840092	4	INPHARED
Prokka	MW353170	GV	Genes_per_KB	0.840092	4	INPHARED
Prokka	MW353170	Normal	Hypotheticals_percentage	73.0769	4	INPHARED
Prokka	MW353170	GV	Hypotheticals_percentage	69.2308	4	INPHARED
Prokka	MW353170	Normal	Median	643.5	4	INPHARED
Prokka	MW353170	GV	Median	643.5	4	INPHARED
Pharokka	MW353171	Normal	Capacity	79.262	4	INPHARED
Pharokka	MW353171	GV	Capacity	79.262	4	INPHARED
Pharokka	MW353171	Normal	Genes_per_KB	1.04189	4	INPHARED
Pharokka	MW353171	GV	Genes_per_KB	1.04189	4	INPHARED
Pharokka	MW353171	Normal	Hypotheticals_percentage	70.8333	4	INPHARED
Pharokka	MW353171	GV	Hypotheticals_percentage	70.8333	4	INPHARED
Pharokka	MW353171	Normal	Median	601.5	4	INPHARED
Pharokka	MW353171	GV	Median	601.5	4	INPHARED
Prokka	MW353171	Normal	Capacity	75.6414	4	INPHARED
Prokka	MW353171	GV	Capacity	75.6414	4	INPHARED
Prokka	MW353171	Normal	Genes_per_KB	0.998481	4	INPHARED
Prokka	MW353171	GV	Genes_per_KB	0.998481	4	INPHARED
Prokka	MW353171	Normal	Hypotheticals_percentage	78.2609	4	INPHARED
Prokka	MW353171	GV	Hypotheticals_percentage	73.913	4	INPHARED
Prokka	MW353171	Normal	Median	600	4	INPHARED
Prokka	MW353171	GV	Median	600	4	INPHARED
Pharokka	MW353172	Normal	Capacity	89.3617	4	INPHARED
Pharokka	MW353172	GV	Capacity	89.3617	4	INPHARED
Pharokka	MW353172	Normal	Genes_per_KB	0.939486	4	INPHARED
Pharokka	MW353172	GV	Genes_per_KB	0.939486	4	INPHARED
Pharokka	MW353172	Normal	Hypotheticals_percentage	70.5882	4	INPHARED
Pharokka	MW353172	GV	Hypotheticals_percentage	70.5882	4	INPHARED
Pharokka	MW353172	Normal	Median	744	4	INPHARED
Pharokka	MW353172	GV	Median	744	4	INPHARED
Prokka	MW353172	Normal	Capacity	80.2929	4	INPHARED
Prokka	MW353172	GV	Capacity	80.2929	4	INPHARED
Prokka	MW353172	Normal	Genes_per_KB	0.828958	4	INPHARED
Prokka	MW353172	GV	Genes_per_KB	0.828958	4	INPHARED
Prokka	MW353172	Normal	Hypotheticals_percentage	73.3333	4	INPHARED
Prokka	MW353172	GV	Hypotheticals_percentage	66.6667	4	INPHARED
Prokka	MW353172	Normal	Median	744	4	INPHARED
Prokka	MW353172	GV	Median	744	4	INPHARED
Pharokka	MW358880	Normal	Capacity	79.1305	4	INPHARED
Pharokka	MW358880	GV	Capacity	79.1305	4	INPHARED
Pharokka	MW358880	Normal	Genes_per_KB	0.901492	4	INPHARED
Pharokka	MW358880	GV	Genes_per_KB	0.901492	4	INPHARED
Pharokka	MW358880	Normal	Hypotheticals_percentage	72.7273	4	INPHARED
Pharokka	MW358880	GV	Hypotheticals_percentage	72.7273	4	INPHARED
Pharokka	MW358880	Normal	Median	577.5	4	INPHARED
Pharokka	MW358880	GV	Median	577.5	4	INPHARED
Prokka	MW358880	Normal	Capacity	78.983	4	INPHARED
Prokka	MW358880	GV	Capacity	78.983	4	INPHARED
Prokka	MW358880	Normal	Genes_per_KB	0.901492	4	INPHARED
Prokka	MW358880	GV	Genes_per_KB	0.901492	4	INPHARED
Prokka	MW358880	Normal	Hypotheticals_percentage	77.2727	4	INPHARED
Prokka	MW358880	GV	Hypotheticals_percentage	77.2727	4	INPHARED
Prokka	MW358880	Normal	Median	577.5	4	INPHARED
Prokka	MW358880	GV	Median	577.5	4	INPHARED
Pharokka	MW865341	Normal	Capacity	95.8474	15	INPHARED
Pharokka	MW865341	GV	Capacity	91.1884	15	INPHARED
Pharokka	MW865341	Normal	Genes_per_KB	1.01283	15	INPHARED
Pharokka	MW865341	GV	Genes_per_KB	0.844024	15	INPHARED
Pharokka	MW865341	Normal	Hypotheticals_percentage	33.3333	15	INPHARED
Pharokka	MW865341	GV	Hypotheticals_percentage	20	15	INPHARED
Pharokka	MW865341	Normal	Median	601.5	15	INPHARED
Pharokka	MW865341	GV	Median	888	15	INPHARED
Prokka	MW865341	Normal	Capacity	94.345	15	INPHARED
Prokka	MW865341	GV	Capacity	94.345	15	INPHARED
Prokka	MW865341	Normal	Genes_per_KB	0.956561	15	INPHARED
Prokka	MW865341	GV	Genes_per_KB	0.956561	15	INPHARED
Prokka	MW865341	Normal	Hypotheticals_percentage	29.4118	15	INPHARED
Prokka	MW865341	GV	Hypotheticals_percentage	29.4118	15	INPHARED
Prokka	MW865341	Normal	Median	705	15	INPHARED
Prokka	MW865341	GV	Median	705	15	INPHARED
Pharokka	MZ364229	Normal	Capacity	95.1389	15	INPHARED
Pharokka	MZ364229	GV	Capacity	95.1389	15	INPHARED
Pharokka	MZ364229	Normal	Genes_per_KB	1.38889	15	INPHARED
Pharokka	MZ364229	GV	Genes_per_KB	1.38889	15	INPHARED
Pharokka	MZ364229	Normal	Hypotheticals_percentage	33.3333	15	INPHARED
Pharokka	MZ364229	GV	Hypotheticals_percentage	33.3333	15	INPHARED
Pharokka	MZ364229	Normal	Median	624	15	INPHARED
Pharokka	MZ364229	GV	Median	624	15	INPHARED
Prokka	MZ364229	Normal	Capacity	95.1389	15	INPHARED
Prokka	MZ364229	GV	Capacity	95.1389	15	INPHARED
Prokka	MZ364229	Normal	Genes_per_KB	1.38889	15	INPHARED
Prokka	MZ364229	GV	Genes_per_KB	1.38889	15	INPHARED
Prokka	MZ364229	Normal	Hypotheticals_percentage	33.3333	15	INPHARED
Prokka	MZ364229	GV	Hypotheticals_percentage	33.3333	15	INPHARED
Prokka	MZ364229	Normal	Median	624	15	INPHARED
Prokka	MZ364229	GV	Median	624	15	INPHARED
Pharokka	MZ560702	Normal	Capacity	93.6113	15	INPHARED
Pharokka	MZ560702	GV	Capacity	92.985	15	INPHARED
Pharokka	MZ560702	Normal	Genes_per_KB	1.62426	15	INPHARED
Pharokka	MZ560702	GV	Genes_per_KB	1.54605	15	INPHARED
Pharokka	MZ560702	Normal	Hypotheticals_percentage	46.6667	15	INPHARED
Pharokka	MZ560702	GV	Hypotheticals_percentage	44.7471	15	INPHARED
Pharokka	MZ560702	Normal	Median	361.5	15	INPHARED
Pharokka	MZ560702	GV	Median	369	15	INPHARED
Prokka	MZ560702	Normal	Capacity	88.0106	15	INPHARED
Prokka	MZ560702	GV	Capacity	87.2797	15	INPHARED
Prokka	MZ560702	Normal	Genes_per_KB	1.68441	15	INPHARED
Prokka	MZ560702	GV	Genes_per_KB	1.63629	15	INPHARED
Prokka	MZ560702	Normal	Hypotheticals_percentage	44.6429	15	INPHARED
Prokka	MZ560702	GV	Hypotheticals_percentage	43.3824	15	INPHARED
Prokka	MZ560702	Normal	Median	327	15	INPHARED
Prokka	MZ560702	GV	Median	339	15	INPHARED
Pharokka	OL689226	Normal	Capacity	89.273	4	INPHARED
Pharokka	OL689226	GV	Capacity	89.273	4	INPHARED
Pharokka	OL689226	Normal	Genes_per_KB	1.14895	4	INPHARED
Pharokka	OL689226	GV	Genes_per_KB	1.14895	4	INPHARED
Pharokka	OL689226	Normal	Hypotheticals_percentage	90.9091	4	INPHARED
Pharokka	OL689226	GV	Hypotheticals_percentage	90.9091	4	INPHARED
Pharokka	OL689226	Normal	Median	523.5	4	INPHARED
Pharokka	OL689226	GV	Median	523.5	4	INPHARED
Prokka	OL689226	Normal	Capacity	89.273	4	INPHARED
Prokka	OL689226	GV	Capacity	89.273	4	INPHARED
Prokka	OL689226	Normal	Genes_per_KB	1.14895	4	INPHARED
Prokka	OL689226	GV	Genes_per_KB	1.14895	4	INPHARED
Prokka	OL689226	Normal	Hypotheticals_percentage	95.4545	4	INPHARED
Prokka	OL689226	GV	Hypotheticals_percentage	90.9091	4	INPHARED
Prokka	OL689226	Normal	Median	523.5	4	INPHARED
Prokka	OL689226	GV	Median	523.5	4	INPHARED
Pharokka	OL689227	Normal	Capacity	91.6667	4	INPHARED
Pharokka	OL689227	GV	Capacity	91.6667	4	INPHARED
Pharokka	OL689227	Normal	Genes_per_KB	1.21462	4	INPHARED
Pharokka	OL689227	GV	Genes_per_KB	1.21462	4	INPHARED
Pharokka	OL689227	Normal	Hypotheticals_percentage	86.9565	4	INPHARED
Pharokka	OL689227	GV	Hypotheticals_percentage	86.9565	4	INPHARED
Pharokka	OL689227	Normal	Median	582	4	INPHARED
Pharokka	OL689227	GV	Median	582	4	INPHARED
Prokka	OL689227	Normal	Capacity	91.2072	4	INPHARED
Prokka	OL689227	GV	Capacity	91.2072	4	INPHARED
Prokka	OL689227	Normal	Genes_per_KB	1.16181	4	INPHARED
Prokka	OL689227	GV	Genes_per_KB	1.16181	4	INPHARED
Prokka	OL689227	Normal	Hypotheticals_percentage	90.9091	4	INPHARED
Prokka	OL689227	GV	Hypotheticals_percentage	81.8182	4	INPHARED
Prokka	OL689227	Normal	Median	594	4	INPHARED
Prokka	OL689227	GV	Median	594	4	INPHARED
Pharokka	OL689230	Normal	Capacity	92.0314	4	INPHARED
Pharokka	OL689230	GV	Capacity	92.0314	4	INPHARED
Pharokka	OL689230	Normal	Genes_per_KB	1.1159	4	INPHARED
Pharokka	OL689230	GV	Genes_per_KB	1.1159	4	INPHARED
Pharokka	OL689230	Normal	Hypotheticals_percentage	86.3636	4	INPHARED
Pharokka	OL689230	GV	Hypotheticals_percentage	86.3636	4	INPHARED
Pharokka	OL689230	Normal	Median	562.5	4	INPHARED
Pharokka	OL689230	GV	Median	562.5	4	INPHARED
Prokka	OL689230	Normal	Capacity	92.0314	4	INPHARED
Prokka	OL689230	GV	Capacity	92.0314	4	INPHARED
Prokka	OL689230	Normal	Genes_per_KB	1.1159	4	INPHARED
Prokka	OL689230	GV	Genes_per_KB	1.1159	4	INPHARED
Prokka	OL689230	Normal	Hypotheticals_percentage	90.9091	4	INPHARED
Prokka	OL689230	GV	Hypotheticals_percentage	86.3636	4	INPHARED
Prokka	OL689230	Normal	Median	562.5	4	INPHARED
Prokka	OL689230	GV	Median	562.5	4	INPHARED
Pharokka	OM869516	Normal	Capacity	91.665	15	INPHARED
Pharokka	OM869516	GV	Capacity	93.0278	15	INPHARED
Pharokka	OM869516	Normal	Genes_per_KB	1.18507	15	INPHARED
Pharokka	OM869516	GV	Genes_per_KB	1.18507	15	INPHARED
Pharokka	OM869516	Normal	Hypotheticals_percentage	16.6667	15	INPHARED
Pharokka	OM869516	GV	Hypotheticals_percentage	16.6667	15	INPHARED
Pharokka	OM869516	Normal	Median	694.5	15	INPHARED
Pharokka	OM869516	GV	Median	754.5	15	INPHARED
Prokka	OM869516	Normal	Capacity	88.7616	15	INPHARED
Prokka	OM869516	GV	Capacity	88.7616	15	INPHARED
Prokka	OM869516	Normal	Genes_per_KB	0.987557	15	INPHARED
Prokka	OM869516	GV	Genes_per_KB	0.987557	15	INPHARED
Prokka	OM869516	Normal	Hypotheticals_percentage	40	15	INPHARED
Prokka	OM869516	GV	Hypotheticals_percentage	40	15	INPHARED
Prokka	OM869516	Normal	Median	738	15	INPHARED
Prokka	OM869516	GV	Median	738	15	INPHARED
Pharokka	OM869632	Normal	Capacity	89.555	4	INPHARED
Pharokka	OM869632	GV	Capacity	89.555	4	INPHARED
Pharokka	OM869632	Normal	Genes_per_KB	1.64813	4	INPHARED
Pharokka	OM869632	GV	Genes_per_KB	1.64813	4	INPHARED
Pharokka	OM869632	Normal	Hypotheticals_percentage	62.5	4	INPHARED
Pharokka	OM869632	GV	Hypotheticals_percentage	62.5	4	INPHARED
Pharokka	OM869632	Normal	Median	345	4	INPHARED
Pharokka	OM869632	GV	Median	345	4	INPHARED
Prokka	OM869632	Normal	Capacity	89.555	4	INPHARED
Prokka	OM869632	GV	Capacity	89.555	4	INPHARED
Prokka	OM869632	Normal	Genes_per_KB	1.64813	4	INPHARED
Prokka	OM869632	GV	Genes_per_KB	1.64813	4	INPHARED
Prokka	OM869632	Normal	Hypotheticals_percentage	62.5	4	INPHARED
Prokka	OM869632	GV	Hypotheticals_percentage	62.5	4	INPHARED
Prokka	OM869632	Normal	Median	345	4	INPHARED
Prokka	OM869632	GV	Median	345	4	INPHARED
Pharokka	OQ749652	Normal	Capacity	73.5858	15	INPHARED
Pharokka	OQ749652	GV	Capacity	84.1163	15	INPHARED
Pharokka	OQ749652	Normal	Genes_per_KB	1.46349	15	INPHARED
Pharokka	OQ749652	GV	Genes_per_KB	1.01488	15	INPHARED
Pharokka	OQ749652	Normal	Hypotheticals_percentage	80.9045	15	INPHARED
Pharokka	OQ749652	GV	Hypotheticals_percentage	71.7391	15	INPHARED
Pharokka	OQ749652	Normal	Median	348	15	INPHARED
Pharokka	OQ749652	GV	Median	504	15	INPHARED
Prokka	OQ749652	Normal	Capacity	74.8853	15	INPHARED
Prokka	OQ749652	GV	Capacity	86.3182	15	INPHARED
Prokka	OQ749652	Normal	Genes_per_KB	1.70618	15	INPHARED
Prokka	OQ749652	GV	Genes_per_KB	1.29435	15	INPHARED
Prokka	OQ749652	Normal	Hypotheticals_percentage	69.8276	15	INPHARED
Prokka	OQ749652	GV	Hypotheticals_percentage	60.2273	15	INPHARED
Prokka	OQ749652	Normal	Median	300	15	INPHARED
Prokka	OQ749652	GV	Median	388.5	15	INPHARED
Pharokka	SPVDNA	Normal	Capacity	90.3868	4	INPHARED
Pharokka	SPVDNA	GV	Capacity	90.3868	4	INPHARED
Pharokka	SPVDNA	Normal	Genes_per_KB	1.58335	4	INPHARED
Pharokka	SPVDNA	GV	Genes_per_KB	1.58335	4	INPHARED
Pharokka	SPVDNA	Normal	Hypotheticals_percentage	42.8571	4	INPHARED
Pharokka	SPVDNA	GV	Hypotheticals_percentage	42.8571	4	INPHARED
Pharokka	SPVDNA	Normal	Median	450	4	INPHARED
Pharokka	SPVDNA	GV	Median	450	4	INPHARED
Prokka	SPVDNA	Normal	Capacity	78.2402	4	INPHARED
Prokka	SPVDNA	GV	Capacity	78.2402	4	INPHARED
Prokka	SPVDNA	Normal	Genes_per_KB	1.35716	4	INPHARED
Prokka	SPVDNA	GV	Genes_per_KB	1.35716	4	INPHARED
Prokka	SPVDNA	Normal	Hypotheticals_percentage	50	4	INPHARED
Prokka	SPVDNA	GV	Hypotheticals_percentage	50	4	INPHARED
Prokka	SPVDNA	Normal	Median	412.5	4	INPHARED
Prokka	SPVDNA	GV	Median	412.5	4	INPHARED
Pharokka	SVU28974	Normal	Capacity	85.0798	4	INPHARED
Pharokka	SVU28974	GV	Capacity	85.0798	4	INPHARED
Pharokka	SVU28974	Normal	Genes_per_KB	1.80227	4	INPHARED
Pharokka	SVU28974	GV	Genes_per_KB	1.80227	4	INPHARED
Pharokka	SVU28974	Normal	Hypotheticals_percentage	92.8571	4	INPHARED
Pharokka	SVU28974	GV	Hypotheticals_percentage	92.8571	4	INPHARED
Pharokka	SVU28974	Normal	Median	234	4	INPHARED
Pharokka	SVU28974	GV	Median	234	4	INPHARED
Prokka	SVU28974	Normal	Capacity	72.0649	4	INPHARED
Prokka	SVU28974	GV	Capacity	72.0649	4	INPHARED
Prokka	SVU28974	Normal	Genes_per_KB	1.5448	4	INPHARED
Prokka	SVU28974	GV	Genes_per_KB	1.5448	4	INPHARED
Prokka	SVU28974	Normal	Hypotheticals_percentage	91.6667	4	INPHARED
Prokka	SVU28974	GV	Hypotheticals_percentage	91.6667	4	INPHARED
Prokka	SVU28974	Normal	Median	228	4	INPHARED
Prokka	SVU28974	GV	Median	228	4	INPHARED
Pharokka	UHGV-0002146	Normal	Capacity	68.8043	15	UHGV
Pharokka	UHGV-0002146	GV	Capacity	80.9732	15	UHGV
Pharokka	UHGV-0002146	Normal	Genes_per_KB	2.07689	15	UHGV
Pharokka	UHGV-0002146	GV	Genes_per_KB	1.22918	15	UHGV
Pharokka	UHGV-0002146	Normal	Hypotheticals_percentage	59.1837	15	UHGV
Pharokka	UHGV-0002146	GV	Hypotheticals_percentage	37.931	15	UHGV
Pharokka	UHGV-0002146	Normal	Median	258	15	UHGV
Pharokka	UHGV-0002146	GV	Median	384	15	UHGV
Prokka	UHGV-0002146	Normal	Capacity	68.0244	15	UHGV
Prokka	UHGV-0002146	GV	Capacity	68.0244	15	UHGV
Prokka	UHGV-0002146	Normal	Genes_per_KB	2.07689	15	UHGV
Prokka	UHGV-0002146	GV	Genes_per_KB	2.07689	15	UHGV
Prokka	UHGV-0002146	Normal	Hypotheticals_percentage	71.4286	15	UHGV
Prokka	UHGV-0002146	GV	Hypotheticals_percentage	71.4286	15	UHGV
Prokka	UHGV-0002146	Normal	Median	252	15	UHGV
Prokka	UHGV-0002146	GV	Median	252	15	UHGV
Pharokka	UHGV-0003464	Normal	Capacity	64.0123	15	UHGV
Pharokka	UHGV-0003464	GV	Capacity	87.8451	15	UHGV
Pharokka	UHGV-0003464	Normal	Genes_per_KB	1.57938	15	UHGV
Pharokka	UHGV-0003464	GV	Genes_per_KB	1.0108	15	UHGV
Pharokka	UHGV-0003464	Normal	Hypotheticals_percentage	60	15	UHGV
Pharokka	UHGV-0003464	GV	Hypotheticals_percentage	50	15	UHGV
Pharokka	UHGV-0003464	Normal	Median	265.5	15	UHGV
Pharokka	UHGV-0003464	GV	Median	439.5	15	UHGV
Prokka	UHGV-0003464	Normal	Capacity	63.5005	15	UHGV
Prokka	UHGV-0003464	GV	Capacity	63.5005	15	UHGV
Prokka	UHGV-0003464	Normal	Genes_per_KB	1.54779	15	UHGV
Prokka	UHGV-0003464	GV	Genes_per_KB	1.54779	15	UHGV
Prokka	UHGV-0003464	Normal	Hypotheticals_percentage	67.3469	15	UHGV
Prokka	UHGV-0003464	GV	Hypotheticals_percentage	67.3469	15	UHGV
Prokka	UHGV-0003464	Normal	Median	267	15	UHGV
Prokka	UHGV-0003464	GV	Median	267	15	UHGV
Pharokka	UHGV-0003642	Normal	Capacity	61.7309	15	UHGV
Pharokka	UHGV-0003642	GV	Capacity	84.8403	15	UHGV
Pharokka	UHGV-0003642	Normal	Genes_per_KB	1.44825	15	UHGV
Pharokka	UHGV-0003642	GV	Genes_per_KB	1.29169	15	UHGV
Pharokka	UHGV-0003642	Normal	Hypotheticals_percentage	67.5676	15	UHGV
Pharokka	UHGV-0003642	GV	Hypotheticals_percentage	63.6364	15	UHGV
Pharokka	UHGV-0003642	Normal	Median	279	15	UHGV
Pharokka	UHGV-0003642	GV	Median	360	15	UHGV
Prokka	UHGV-0003642	Normal	Capacity	62.1301	15	UHGV
Prokka	UHGV-0003642	GV	Capacity	62.1301	15	UHGV
Prokka	UHGV-0003642	Normal	Genes_per_KB	1.52654	15	UHGV
Prokka	UHGV-0003642	GV	Genes_per_KB	1.52654	15	UHGV
Prokka	UHGV-0003642	Normal	Hypotheticals_percentage	74.359	15	UHGV
Prokka	UHGV-0003642	GV	Hypotheticals_percentage	74.359	15	UHGV
Prokka	UHGV-0003642	Normal	Median	273	15	UHGV
Prokka	UHGV-0003642	GV	Median	273	15	UHGV
Pharokka	UHGV-0003691	Normal	Capacity	76.1377	15	UHGV
Pharokka	UHGV-0003691	GV	Capacity	85.5846	15	UHGV
Pharokka	UHGV-0003691	Normal	Genes_per_KB	1.49139	15	UHGV
Pharokka	UHGV-0003691	GV	Genes_per_KB	1.27834	15	UHGV
Pharokka	UHGV-0003691	Normal	Hypotheticals_percentage	54.2857	15	UHGV
Pharokka	UHGV-0003691	GV	Hypotheticals_percentage	50	15	UHGV
Pharokka	UHGV-0003691	Normal	Median	381	15	UHGV
Pharokka	UHGV-0003691	GV	Median	471	15	UHGV
Prokka	UHGV-0003691	Normal	Capacity	75.7713	15	UHGV
Prokka	UHGV-0003691	GV	Capacity	75.7713	15	UHGV
Prokka	UHGV-0003691	Normal	Genes_per_KB	1.49139	15	UHGV
Prokka	UHGV-0003691	GV	Genes_per_KB	1.49139	15	UHGV
Prokka	UHGV-0003691	Normal	Hypotheticals_percentage	62.8571	15	UHGV
Prokka	UHGV-0003691	GV	Hypotheticals_percentage	62.8571	15	UHGV
Prokka	UHGV-0003691	Normal	Median	381	15	UHGV
Prokka	UHGV-0003691	GV	Median	381	15	UHGV
Pharokka	UHGV-0005524	Normal	Capacity	52.9366	15	UHGV
Pharokka	UHGV-0005524	GV	Capacity	90.1698	15	UHGV
Pharokka	UHGV-0005524	Normal	Genes_per_KB	2.10066	15	UHGV
Pharokka	UHGV-0005524	GV	Genes_per_KB	1.50047	15	UHGV
Pharokka	UHGV-0005524	Normal	Hypotheticals_percentage	67.3469	15	UHGV
Pharokka	UHGV-0005524	GV	Hypotheticals_percentage	54.2857	15	UHGV
Pharokka	UHGV-0005524	Normal	Median	216	15	UHGV
Pharokka	UHGV-0005524	GV	Median	384	15	UHGV
Prokka	UHGV-0005524	Normal	Capacity	52.9366	15	UHGV
Prokka	UHGV-0005524	GV	Capacity	52.9366	15	UHGV
Prokka	UHGV-0005524	Normal	Genes_per_KB	2.10066	15	UHGV
Prokka	UHGV-0005524	GV	Genes_per_KB	2.10066	15	UHGV
Prokka	UHGV-0005524	Normal	Hypotheticals_percentage	77.551	15	UHGV
Prokka	UHGV-0005524	GV	Hypotheticals_percentage	77.551	15	UHGV
Prokka	UHGV-0005524	Normal	Median	216	15	UHGV
Prokka	UHGV-0005524	GV	Median	216	15	UHGV
Pharokka	UHGV-0005961	Normal	Capacity	55.9394	15	UHGV
Pharokka	UHGV-0005961	GV	Capacity	87.4542	15	UHGV
Pharokka	UHGV-0005961	Normal	Genes_per_KB	1.94372	15	UHGV
Pharokka	UHGV-0005961	GV	Genes_per_KB	1.41361	15	UHGV
Pharokka	UHGV-0005961	Normal	Hypotheticals_percentage	68.1818	15	UHGV
Pharokka	UHGV-0005961	GV	Hypotheticals_percentage	56.25	15	UHGV
Pharokka	UHGV-0005961	Normal	Median	234	15	UHGV
Pharokka	UHGV-0005961	GV	Median	357	15	UHGV
Prokka	UHGV-0005961	Normal	Capacity	56.3281	15	UHGV
Prokka	UHGV-0005961	GV	Capacity	56.3281	15	UHGV
Prokka	UHGV-0005961	Normal	Genes_per_KB	1.9879	15	UHGV
Prokka	UHGV-0005961	GV	Genes_per_KB	1.9879	15	UHGV
Prokka	UHGV-0005961	Normal	Hypotheticals_percentage	71.1111	15	UHGV
Prokka	UHGV-0005961	GV	Hypotheticals_percentage	71.1111	15	UHGV
Prokka	UHGV-0005961	Normal	Median	234	15	UHGV
Prokka	UHGV-0005961	GV	Median	234	15	UHGV
Pharokka	UHGV-0007271	Normal	Capacity	70.2201	15	UHGV
Pharokka	UHGV-0007271	GV	Capacity	86.6938	15	UHGV
Pharokka	UHGV-0007271	Normal	Genes_per_KB	1.95056	15	UHGV
Pharokka	UHGV-0007271	GV	Genes_per_KB	1.52652	15	UHGV
Pharokka	UHGV-0007271	Normal	Hypotheticals_percentage	50	15	UHGV
Pharokka	UHGV-0007271	GV	Hypotheticals_percentage	58.3333	15	UHGV
Pharokka	UHGV-0007271	Normal	Median	301.5	15	UHGV
Pharokka	UHGV-0007271	GV	Median	357	15	UHGV
Prokka	UHGV-0007271	Normal	Capacity	70.2201	15	UHGV
Prokka	UHGV-0007271	GV	Capacity	70.2201	15	UHGV
Prokka	UHGV-0007271	Normal	Genes_per_KB	1.95056	15	UHGV
Prokka	UHGV-0007271	GV	Genes_per_KB	1.95056	15	UHGV
Prokka	UHGV-0007271	Normal	Hypotheticals_percentage	65.2174	15	UHGV
Prokka	UHGV-0007271	GV	Hypotheticals_percentage	65.2174	15	UHGV
Prokka	UHGV-0007271	Normal	Median	301.5	15	UHGV
Prokka	UHGV-0007271	GV	Median	301.5	15	UHGV
Pharokka	UHGV-0007369	Normal	Capacity	66.7766	15	UHGV
Pharokka	UHGV-0007369	GV	Capacity	91.3299	15	UHGV
Pharokka	UHGV-0007369	Normal	Genes_per_KB	1.70358	15	UHGV
Pharokka	UHGV-0007369	GV	Genes_per_KB	1.0149	15	UHGV
Pharokka	UHGV-0007369	Normal	Hypotheticals_percentage	74.4681	15	UHGV
Pharokka	UHGV-0007369	GV	Hypotheticals_percentage	57.1429	15	UHGV
Pharokka	UHGV-0007369	Normal	Median	243	15	UHGV
Pharokka	UHGV-0007369	GV	Median	501	15	UHGV
Prokka	UHGV-0007369	Normal	Capacity	66.0372	15	UHGV
Prokka	UHGV-0007369	GV	Capacity	66.0372	15	UHGV
Prokka	UHGV-0007369	Normal	Genes_per_KB	1.73982	15	UHGV
Prokka	UHGV-0007369	GV	Genes_per_KB	1.73982	15	UHGV
Prokka	UHGV-0007369	Normal	Hypotheticals_percentage	81.25	15	UHGV
Prokka	UHGV-0007369	GV	Hypotheticals_percentage	81.25	15	UHGV
Prokka	UHGV-0007369	Normal	Median	232.5	15	UHGV
Prokka	UHGV-0007369	GV	Median	232.5	15	UHGV
Pharokka	UHGV-0009273	Normal	Capacity	57.1062	15	UHGV
Pharokka	UHGV-0009273	GV	Capacity	91.6589	15	UHGV
Pharokka	UHGV-0009273	Normal	Genes_per_KB	1.40297	15	UHGV
Pharokka	UHGV-0009273	GV	Genes_per_KB	0.900019	15	UHGV
Pharokka	UHGV-0009273	Normal	Hypotheticals_percentage	77.3585	15	UHGV
Pharokka	UHGV-0009273	GV	Hypotheticals_percentage	58.8235	15	UHGV
Pharokka	UHGV-0009273	Normal	Median	243	15	UHGV
Pharokka	UHGV-0009273	GV	Median	510	15	UHGV
Prokka	UHGV-0009273	Normal	Capacity	56.8282	15	UHGV
Prokka	UHGV-0009273	GV	Capacity	56.8282	15	UHGV
Prokka	UHGV-0009273	Normal	Genes_per_KB	1.3765	15	UHGV
Prokka	UHGV-0009273	GV	Genes_per_KB	1.3765	15	UHGV
Prokka	UHGV-0009273	Normal	Hypotheticals_percentage	82.6923	15	UHGV
Prokka	UHGV-0009273	GV	Hypotheticals_percentage	82.6923	15	UHGV
Prokka	UHGV-0009273	Normal	Median	243	15	UHGV
Prokka	UHGV-0009273	GV	Median	243	15	UHGV
Pharokka	UHGV-0010227	Normal	Capacity	81.6248	15	UHGV
Pharokka	UHGV-0010227	GV	Capacity	84.1387	15	UHGV
Pharokka	UHGV-0010227	Normal	Genes_per_KB	1.64978	15	UHGV
Pharokka	UHGV-0010227	GV	Genes_per_KB	1.46751	15	UHGV
Pharokka	UHGV-0010227	Normal	Hypotheticals_percentage	84.4193	15	UHGV
Pharokka	UHGV-0010227	GV	Hypotheticals_percentage	82.8025	15	UHGV
Pharokka	UHGV-0010227	Normal	Median	366	15	UHGV
Pharokka	UHGV-0010227	GV	Median	391.5	15	UHGV
Prokka	UHGV-0010227	Normal	Capacity	82.0945	15	UHGV
Prokka	UHGV-0010227	GV	Capacity	84.7879	15	UHGV
Prokka	UHGV-0010227	Normal	Genes_per_KB	1.7339	15	UHGV
Prokka	UHGV-0010227	GV	Genes_per_KB	1.56098	15	UHGV
Prokka	UHGV-0010227	Normal	Hypotheticals_percentage	81.6712	15	UHGV
Prokka	UHGV-0010227	GV	Hypotheticals_percentage	80.2395	15	UHGV
Prokka	UHGV-0010227	Normal	Median	348	15	UHGV
Prokka	UHGV-0010227	GV	Median	373.5	15	UHGV
Pharokka	UHGV-0010531	Normal	Capacity	59.4141	15	UHGV
Pharokka	UHGV-0010531	GV	Capacity	87.9196	15	UHGV
Pharokka	UHGV-0010531	Normal	Genes_per_KB	1.72658	15	UHGV
Pharokka	UHGV-0010531	GV	Genes_per_KB	0.962355	15	UHGV
Pharokka	UHGV-0010531	Normal	Hypotheticals_percentage	63.9344	15	UHGV
Pharokka	UHGV-0010531	GV	Hypotheticals_percentage	55.8824	15	UHGV
Pharokka	UHGV-0010531	Normal	Median	258	15	UHGV
Pharokka	UHGV-0010531	GV	Median	421.5	15	UHGV
Prokka	UHGV-0010531	Normal	Capacity	57.5205	15	UHGV
Prokka	UHGV-0010531	GV	Capacity	57.5205	15	UHGV
Prokka	UHGV-0010531	Normal	Genes_per_KB	1.66997	15	UHGV
Prokka	UHGV-0010531	GV	Genes_per_KB	1.66997	15	UHGV
Prokka	UHGV-0010531	Normal	Hypotheticals_percentage	74.5763	15	UHGV
Prokka	UHGV-0010531	GV	Hypotheticals_percentage	74.5763	15	UHGV
Prokka	UHGV-0010531	Normal	Median	258	15	UHGV
Prokka	UHGV-0010531	GV	Median	258	15	UHGV
Pharokka	UHGV-0010749	Normal	Capacity	63.6218	15	UHGV
Pharokka	UHGV-0010749	GV	Capacity	90.0641	15	UHGV
Pharokka	UHGV-0010749	Normal	Genes_per_KB	1.8202	15	UHGV
Pharokka	UHGV-0010749	GV	Genes_per_KB	0.939775	15	UHGV
Pharokka	UHGV-0010749	Normal	Hypotheticals_percentage	90.2174	15	UHGV
Pharokka	UHGV-0010749	GV	Hypotheticals_percentage	82.1053	15	UHGV
Pharokka	UHGV-0010749	Normal	Median	259.5	15	UHGV
Pharokka	UHGV-0010749	GV	Median	504	15	UHGV
Prokka	UHGV-0010749	Normal	Capacity	64.2203	15	UHGV
Prokka	UHGV-0010749	GV	Capacity	89.9681	15	UHGV
Prokka	UHGV-0010749	Normal	Genes_per_KB	1.85977	15	UHGV
Prokka	UHGV-0010749	GV	Genes_per_KB	0.999129	15	UHGV
Prokka	UHGV-0010749	Normal	Hypotheticals_percentage	88.2979	15	UHGV
Prokka	UHGV-0010749	GV	Hypotheticals_percentage	79.2079	15	UHGV
Prokka	UHGV-0010749	Normal	Median	256.5	15	UHGV
Prokka	UHGV-0010749	GV	Median	495	15	UHGV
Pharokka	UHGV-0010759	Normal	Capacity	62.6206	15	UHGV
Pharokka	UHGV-0010759	GV	Capacity	86.5178	15	UHGV
Pharokka	UHGV-0010759	Normal	Genes_per_KB	1.50919	15	UHGV
Pharokka	UHGV-0010759	GV	Genes_per_KB	1.13189	15	UHGV
Pharokka	UHGV-0010759	Normal	Hypotheticals_percentage	78.169	15	UHGV
Pharokka	UHGV-0010759	GV	Hypotheticals_percentage	74.6479	15	UHGV
Pharokka	UHGV-0010759	Normal	Median	291	15	UHGV
Pharokka	UHGV-0010759	GV	Median	474	15	UHGV
Prokka	UHGV-0010759	Normal	Capacity	63.338	15	UHGV
Prokka	UHGV-0010759	GV	Capacity	88.0562	15	UHGV
Prokka	UHGV-0010759	Normal	Genes_per_KB	1.59952	15	UHGV
Prokka	UHGV-0010759	GV	Genes_per_KB	1.23286	15	UHGV
Prokka	UHGV-0010759	Normal	Hypotheticals_percentage	79.402	15	UHGV
Prokka	UHGV-0010759	GV	Hypotheticals_percentage	71.9828	15	UHGV
Prokka	UHGV-0010759	Normal	Median	276	15	UHGV
Prokka	UHGV-0010759	GV	Median	439.5	15	UHGV
Pharokka	UHGV-0010810	Normal	Capacity	76.1801	15	UHGV
Pharokka	UHGV-0010810	GV	Capacity	92.6182	15	UHGV
Pharokka	UHGV-0010810	Normal	Genes_per_KB	1.90047	15	UHGV
Pharokka	UHGV-0010810	GV	Genes_per_KB	1.12621	15	UHGV
Pharokka	UHGV-0010810	Normal	Hypotheticals_percentage	87.8788	15	UHGV
Pharokka	UHGV-0010810	GV	Hypotheticals_percentage	78.9773	15	UHGV
Pharokka	UHGV-0010810	Normal	Median	306	15	UHGV
Pharokka	UHGV-0010810	GV	Median	453	15	UHGV
Prokka	UHGV-0010810	Normal	Capacity	75.9338	15	UHGV
Prokka	UHGV-0010810	GV	Capacity	93.4603	15	UHGV
Prokka	UHGV-0010810	Normal	Genes_per_KB	1.91327	15	UHGV
Prokka	UHGV-0010810	GV	Genes_per_KB	1.171	15	UHGV
Prokka	UHGV-0010810	Normal	Hypotheticals_percentage	87.6254	15	UHGV
Prokka	UHGV-0010810	GV	Hypotheticals_percentage	79.235	15	UHGV
Prokka	UHGV-0010810	Normal	Median	303	15	UHGV
Prokka	UHGV-0010810	GV	Median	432	15	UHGV
Pharokka	UHGV-0010888	Normal	Capacity	61.151	15	UHGV
Pharokka	UHGV-0010888	GV	Capacity	92.0004	15	UHGV
Pharokka	UHGV-0010888	Normal	Genes_per_KB	1.7595	15	UHGV
Pharokka	UHGV-0010888	GV	Genes_per_KB	1.2394	15	UHGV
Pharokka	UHGV-0010888	Normal	Hypotheticals_percentage	89.9371	15	UHGV
Pharokka	UHGV-0010888	GV	Hypotheticals_percentage	83.9286	15	UHGV
Pharokka	UHGV-0010888	Normal	Median	244.5	15	UHGV
Pharokka	UHGV-0010888	GV	Median	414	15	UHGV
Prokka	UHGV-0010888	Normal	Capacity	61.5062	15	UHGV
Prokka	UHGV-0010888	GV	Capacity	92.1979	15	UHGV
Prokka	UHGV-0010888	Normal	Genes_per_KB	1.81483	15	UHGV
Prokka	UHGV-0010888	GV	Genes_per_KB	1.30579	15	UHGV
Prokka	UHGV-0010888	Normal	Hypotheticals_percentage	87.8049	15	UHGV
Prokka	UHGV-0010888	GV	Hypotheticals_percentage	80.9322	15	UHGV
Prokka	UHGV-0010888	Normal	Median	238.5	15	UHGV
Prokka	UHGV-0010888	GV	Median	393	15	UHGV
Pharokka	UHGV-0011354	Normal	Capacity	68.8849	15	UHGV
Pharokka	UHGV-0011354	GV	Capacity	86.5035	15	UHGV
Pharokka	UHGV-0011354	Normal	Genes_per_KB	1.63009	15	UHGV
Pharokka	UHGV-0011354	GV	Genes_per_KB	1.29196	15	UHGV
Pharokka	UHGV-0011354	Normal	Hypotheticals_percentage	80.805	15	UHGV
Pharokka	UHGV-0011354	GV	Hypotheticals_percentage	78.9062	15	UHGV
Pharokka	UHGV-0011354	Normal	Median	300	15	UHGV
Pharokka	UHGV-0011354	GV	Median	393	15	UHGV
Prokka	UHGV-0011354	Normal	Capacity	69.5611	15	UHGV
Prokka	UHGV-0011354	GV	Capacity	85.8384	15	UHGV
Prokka	UHGV-0011354	Normal	Genes_per_KB	1.75122	15	UHGV
Prokka	UHGV-0011354	GV	Genes_per_KB	1.37776	15	UHGV
Prokka	UHGV-0011354	Normal	Hypotheticals_percentage	78.3862	15	UHGV
Prokka	UHGV-0011354	GV	Hypotheticals_percentage	72.8938	15	UHGV
Prokka	UHGV-0011354	Normal	Median	282	15	UHGV
Prokka	UHGV-0011354	GV	Median	351	15	UHGV
Pharokka	UHGV-0011355	Normal	Capacity	82.996	15	UHGV
Pharokka	UHGV-0011355	GV	Capacity	86.0227	15	UHGV
Pharokka	UHGV-0011355	Normal	Genes_per_KB	1.54808	15	UHGV
Pharokka	UHGV-0011355	GV	Genes_per_KB	1.25357	15	UHGV
Pharokka	UHGV-0011355	Normal	Hypotheticals_percentage	77.561	15	UHGV
Pharokka	UHGV-0011355	GV	Hypotheticals_percentage	72.8916	15	UHGV
Pharokka	UHGV-0011355	Normal	Median	357	15	UHGV
Pharokka	UHGV-0011355	GV	Median	420	15	UHGV
Prokka	UHGV-0011355	Normal	Capacity	82.6887	15	UHGV
Prokka	UHGV-0011355	GV	Capacity	86.318	15	UHGV
Prokka	UHGV-0011355	Normal	Genes_per_KB	1.6236	15	UHGV
Prokka	UHGV-0011355	GV	Genes_per_KB	1.35174	15	UHGV
Prokka	UHGV-0011355	Normal	Hypotheticals_percentage	75.3488	15	UHGV
Prokka	UHGV-0011355	GV	Hypotheticals_percentage	70.9497	15	UHGV
Prokka	UHGV-0011355	Normal	Median	339	15	UHGV
Prokka	UHGV-0011355	GV	Median	363	15	UHGV
Pharokka	UHGV-0011506	Normal	Capacity	62.9862	15	UHGV
Pharokka	UHGV-0011506	GV	Capacity	86.0882	15	UHGV
Pharokka	UHGV-0011506	Normal	Genes_per_KB	1.57641	15	UHGV
Pharokka	UHGV-0011506	GV	Genes_per_KB	1.12832	15	UHGV
Pharokka	UHGV-0011506	Normal	Hypotheticals_percentage	80.137	15	UHGV
Pharokka	UHGV-0011506	GV	Hypotheticals_percentage	74.6411	15	UHGV
Pharokka	UHGV-0011506	Normal	Median	288	15	UHGV
Pharokka	UHGV-0011506	GV	Median	477	15	UHGV
Prokka	UHGV-0011506	Normal	Capacity	63.4802	15	UHGV
Prokka	UHGV-0011506	GV	Capacity	87.8406	15	UHGV
Prokka	UHGV-0011506	Normal	Genes_per_KB	1.65739	15	UHGV
Prokka	UHGV-0011506	GV	Genes_per_KB	1.25249	15	UHGV
Prokka	UHGV-0011506	Normal	Hypotheticals_percentage	81.1075	15	UHGV
Prokka	UHGV-0011506	GV	Hypotheticals_percentage	73.2759	15	UHGV
Prokka	UHGV-0011506	Normal	Median	273	15	UHGV
Prokka	UHGV-0011506	GV	Median	441	15	UHGV
Pharokka	UHGV-0011909	Normal	Capacity	61.4468	15	UHGV
Pharokka	UHGV-0011909	GV	Capacity	92.2836	15	UHGV
Pharokka	UHGV-0011909	Normal	Genes_per_KB	1.69156	15	UHGV
Pharokka	UHGV-0011909	GV	Genes_per_KB	1.1517	15	UHGV
Pharokka	UHGV-0011909	Normal	Hypotheticals_percentage	70.2128	15	UHGV
Pharokka	UHGV-0011909	GV	Hypotheticals_percentage	56.25	15	UHGV
Pharokka	UHGV-0011909	Normal	Median	231	15	UHGV
Pharokka	UHGV-0011909	GV	Median	453	15	UHGV
Prokka	UHGV-0011909	Normal	Capacity	61.436	15	UHGV
Prokka	UHGV-0011909	GV	Capacity	61.436	15	UHGV
Prokka	UHGV-0011909	Normal	Genes_per_KB	1.69156	15	UHGV
Prokka	UHGV-0011909	GV	Genes_per_KB	1.69156	15	UHGV
Prokka	UHGV-0011909	Normal	Hypotheticals_percentage	78.7234	15	UHGV
Prokka	UHGV-0011909	GV	Hypotheticals_percentage	78.7234	15	UHGV
Prokka	UHGV-0011909	Normal	Median	231	15	UHGV
Prokka	UHGV-0011909	GV	Median	231	15	UHGV
Pharokka	UHGV-0012466	Normal	Capacity	67.1454	15	UHGV
Pharokka	UHGV-0012466	GV	Capacity	85.7548	15	UHGV
Pharokka	UHGV-0012466	Normal	Genes_per_KB	1.70128	15	UHGV
Pharokka	UHGV-0012466	GV	Genes_per_KB	1.25747	15	UHGV
Pharokka	UHGV-0012466	Normal	Hypotheticals_percentage	81.2709	15	UHGV
Pharokka	UHGV-0012466	GV	Hypotheticals_percentage	76.0181	15	UHGV
Pharokka	UHGV-0012466	Normal	Median	279	15	UHGV
Pharokka	UHGV-0012466	GV	Median	417	15	UHGV
Prokka	UHGV-0012466	Normal	Capacity	67.1289	15	UHGV
Prokka	UHGV-0012466	GV	Capacity	85.7536	15	UHGV
Prokka	UHGV-0012466	Normal	Genes_per_KB	1.7468	15	UHGV
Prokka	UHGV-0012466	GV	Genes_per_KB	1.30299	15	UHGV
Prokka	UHGV-0012466	Normal	Hypotheticals_percentage	83.7134	15	UHGV
Prokka	UHGV-0012466	GV	Hypotheticals_percentage	75.5459	15	UHGV
Prokka	UHGV-0012466	Normal	Median	270	15	UHGV
Prokka	UHGV-0012466	GV	Median	402	15	UHGV
Pharokka	UHGV-0012849	Normal	Capacity	58.0059	15	UHGV
Pharokka	UHGV-0012849	GV	Capacity	85.5536	15	UHGV
Pharokka	UHGV-0012849	Normal	Genes_per_KB	1.58261	15	UHGV
Pharokka	UHGV-0012849	GV	Genes_per_KB	1.03213	15	UHGV
Pharokka	UHGV-0012849	Normal	Hypotheticals_percentage	67.3913	15	UHGV
Pharokka	UHGV-0012849	GV	Hypotheticals_percentage	53.3333	15	UHGV
Pharokka	UHGV-0012849	Normal	Median	274.5	15	UHGV
Pharokka	UHGV-0012849	GV	Median	474	15	UHGV
Prokka	UHGV-0012849	Normal	Capacity	57.4899	15	UHGV
Prokka	UHGV-0012849	GV	Capacity	57.4899	15	UHGV
Prokka	UHGV-0012849	Normal	Genes_per_KB	1.5482	15	UHGV
Prokka	UHGV-0012849	GV	Genes_per_KB	1.5482	15	UHGV
Prokka	UHGV-0012849	Normal	Hypotheticals_percentage	73.3333	15	UHGV
Prokka	UHGV-0012849	GV	Hypotheticals_percentage	73.3333	15	UHGV
Prokka	UHGV-0012849	Normal	Median	276	15	UHGV
Prokka	UHGV-0012849	GV	Median	276	15	UHGV
Pharokka	UHGV-0013057	Normal	Capacity	66.7757	15	UHGV
Pharokka	UHGV-0013057	GV	Capacity	85.7152	15	UHGV
Pharokka	UHGV-0013057	Normal	Genes_per_KB	1.67863	15	UHGV
Pharokka	UHGV-0013057	GV	Genes_per_KB	1.17012	15	UHGV
Pharokka	UHGV-0013057	Normal	Hypotheticals_percentage	80.456	15	UHGV
Pharokka	UHGV-0013057	GV	Hypotheticals_percentage	74.2991	15	UHGV
Pharokka	UHGV-0013057	Normal	Median	288	15	UHGV
Pharokka	UHGV-0013057	GV	Median	457.5	15	UHGV
Prokka	UHGV-0013057	Normal	Capacity	67.0135	15	UHGV
Prokka	UHGV-0013057	GV	Capacity	87.0751	15	UHGV
Prokka	UHGV-0013057	Normal	Genes_per_KB	1.75518	15	UHGV
Prokka	UHGV-0013057	GV	Genes_per_KB	1.29588	15	UHGV
Prokka	UHGV-0013057	Normal	Hypotheticals_percentage	80.6854	15	UHGV
Prokka	UHGV-0013057	GV	Hypotheticals_percentage	73.4177	15	UHGV
Prokka	UHGV-0013057	Normal	Median	276	15	UHGV
Prokka	UHGV-0013057	GV	Median	432	15	UHGV
Pharokka	UHGV-0013319	Normal	Capacity	61.8957	15	UHGV
Pharokka	UHGV-0013319	GV	Capacity	92.1449	15	UHGV
Pharokka	UHGV-0013319	Normal	Genes_per_KB	1.97685	15	UHGV
Pharokka	UHGV-0013319	GV	Genes_per_KB	1.40124	15	UHGV
Pharokka	UHGV-0013319	Normal	Hypotheticals_percentage	90	15	UHGV
Pharokka	UHGV-0013319	GV	Hypotheticals_percentage	83.4025	15	UHGV
Pharokka	UHGV-0013319	Normal	Median	247.5	15	UHGV
Pharokka	UHGV-0013319	GV	Median	378	15	UHGV
Prokka	UHGV-0013319	Normal	Capacity	61.8282	15	UHGV
Prokka	UHGV-0013319	GV	Capacity	92.4351	15	UHGV
Prokka	UHGV-0013319	Normal	Genes_per_KB	1.98848	15	UHGV
Prokka	UHGV-0013319	GV	Genes_per_KB	1.42449	15	UHGV
Prokka	UHGV-0013319	Normal	Hypotheticals_percentage	90.3509	15	UHGV
Prokka	UHGV-0013319	GV	Hypotheticals_percentage	83.6735	15	UHGV
Prokka	UHGV-0013319	Normal	Median	244.5	15	UHGV
Prokka	UHGV-0013319	GV	Median	378	15	UHGV
Pharokka	UHGV-0013695	Normal	Capacity	63.8098	15	UHGV
Pharokka	UHGV-0013695	GV	Capacity	89.7904	15	UHGV
Pharokka	UHGV-0013695	Normal	Genes_per_KB	1.58565	15	UHGV
Pharokka	UHGV-0013695	GV	Genes_per_KB	1.12341	15	UHGV
Pharokka	UHGV-0013695	Normal	Hypotheticals_percentage	87.4539	15	UHGV
Pharokka	UHGV-0013695	GV	Hypotheticals_percentage	79.6875	15	UHGV
Pharokka	UHGV-0013695	Normal	Median	276	15	UHGV
Pharokka	UHGV-0013695	GV	Median	520.5	15	UHGV
Prokka	UHGV-0013695	Normal	Capacity	63.9672	15	UHGV
Prokka	UHGV-0013695	GV	Capacity	90.8132	15	UHGV
Prokka	UHGV-0013695	Normal	Genes_per_KB	1.66171	15	UHGV
Prokka	UHGV-0013695	GV	Genes_per_KB	1.25214	15	UHGV
Prokka	UHGV-0013695	Normal	Hypotheticals_percentage	82.7465	15	UHGV
Prokka	UHGV-0013695	GV	Hypotheticals_percentage	74.7664	15	UHGV
Prokka	UHGV-0013695	Normal	Median	264	15	UHGV
Prokka	UHGV-0013695	GV	Median	459	15	UHGV
Pharokka	UHGV-0013896	Normal	Capacity	63.4458	15	UHGV
Pharokka	UHGV-0013896	GV	Capacity	95.6734	15	UHGV
Pharokka	UHGV-0013896	Normal	Genes_per_KB	1.64855	15	UHGV
Pharokka	UHGV-0013896	GV	Genes_per_KB	1.00932	15	UHGV
Pharokka	UHGV-0013896	Normal	Hypotheticals_percentage	69.3878	15	UHGV
Pharokka	UHGV-0013896	GV	Hypotheticals_percentage	60	15	UHGV
Pharokka	UHGV-0013896	Normal	Median	264	15	UHGV
Pharokka	UHGV-0013896	GV	Median	483	15	UHGV
Prokka	UHGV-0013896	Normal	Capacity	63.4458	15	UHGV
Prokka	UHGV-0013896	GV	Capacity	63.4458	15	UHGV
Prokka	UHGV-0013896	Normal	Genes_per_KB	1.64855	15	UHGV
Prokka	UHGV-0013896	GV	Genes_per_KB	1.64855	15	UHGV
Prokka	UHGV-0013896	Normal	Hypotheticals_percentage	75.5102	15	UHGV
Prokka	UHGV-0013896	GV	Hypotheticals_percentage	75.5102	15	UHGV
Prokka	UHGV-0013896	Normal	Median	264	15	UHGV
Prokka	UHGV-0013896	GV	Median	264	15	UHGV
Pharokka	UHGV-0014257	Normal	Capacity	64.1336	15	UHGV
Pharokka	UHGV-0014257	GV	Capacity	87.3689	15	UHGV
Pharokka	UHGV-0014257	Normal	Genes_per_KB	1.63323	15	UHGV
Pharokka	UHGV-0014257	GV	Genes_per_KB	1.14885	15	UHGV
Pharokka	UHGV-0014257	Normal	Hypotheticals_percentage	79.8479	15	UHGV
Pharokka	UHGV-0014257	GV	Hypotheticals_percentage	74.5946	15	UHGV
Pharokka	UHGV-0014257	Normal	Median	291	15	UHGV
Pharokka	UHGV-0014257	GV	Median	453	15	UHGV
Prokka	UHGV-0014257	Normal	Capacity	64.6192	15	UHGV
Prokka	UHGV-0014257	GV	Capacity	89.1456	15	UHGV
Prokka	UHGV-0014257	Normal	Genes_per_KB	1.70154	15	UHGV
Prokka	UHGV-0014257	GV	Genes_per_KB	1.26063	15	UHGV
Prokka	UHGV-0014257	Normal	Hypotheticals_percentage	82.4818	15	UHGV
Prokka	UHGV-0014257	GV	Hypotheticals_percentage	75.3695	15	UHGV
Prokka	UHGV-0014257	Normal	Median	282	15	UHGV
Prokka	UHGV-0014257	GV	Median	432	15	UHGV
Pharokka	UHGV-0014449	Normal	Capacity	75.7795	4	UHGV
Pharokka	UHGV-0014449	GV	Capacity	90.5084	4	UHGV
Pharokka	UHGV-0014449	Normal	Genes_per_KB	1.93579	4	UHGV
Pharokka	UHGV-0014449	GV	Genes_per_KB	1.05247	4	UHGV
Pharokka	UHGV-0014449	Normal	Hypotheticals_percentage	88.0259	4	UHGV
Pharokka	UHGV-0014449	GV	Hypotheticals_percentage	80.9524	4	UHGV
Pharokka	UHGV-0014449	Normal	Median	294	4	UHGV
Pharokka	UHGV-0014449	GV	Median	499.5	4	UHGV
Prokka	UHGV-0014449	Normal	Capacity	75.2376	4	UHGV
Prokka	UHGV-0014449	GV	Capacity	92.3327	4	UHGV
Prokka	UHGV-0014449	Normal	Genes_per_KB	1.92952	4	UHGV
Prokka	UHGV-0014449	GV	Genes_per_KB	1.1715	4	UHGV
Prokka	UHGV-0014449	Normal	Hypotheticals_percentage	89.6104	4	UHGV
Prokka	UHGV-0014449	GV	Hypotheticals_percentage	81.2834	4	UHGV
Prokka	UHGV-0014449	Normal	Median	294	4	UHGV
Prokka	UHGV-0014449	GV	Median	462	4	UHGV
Pharokka	UHGV-0014520	Normal	Capacity	65.9839	15	UHGV
Pharokka	UHGV-0014520	GV	Capacity	91.8462	15	UHGV
Pharokka	UHGV-0014520	Normal	Genes_per_KB	1.94162	15	UHGV
Pharokka	UHGV-0014520	GV	Genes_per_KB	1.00964	15	UHGV
Pharokka	UHGV-0014520	Normal	Hypotheticals_percentage	90.5	15	UHGV
Pharokka	UHGV-0014520	GV	Hypotheticals_percentage	83.6538	15	UHGV
Pharokka	UHGV-0014520	Normal	Median	249	15	UHGV
Pharokka	UHGV-0014520	GV	Median	531	15	UHGV
Prokka	UHGV-0014520	Normal	Capacity	66.3741	15	UHGV
Prokka	UHGV-0014520	GV	Capacity	91.4559	15	UHGV
Prokka	UHGV-0014520	Normal	Genes_per_KB	1.97074	15	UHGV
Prokka	UHGV-0014520	GV	Genes_per_KB	1.06789	15	UHGV
Prokka	UHGV-0014520	Normal	Hypotheticals_percentage	89.6552	15	UHGV
Prokka	UHGV-0014520	GV	Hypotheticals_percentage	80.9091	15	UHGV
Prokka	UHGV-0014520	Normal	Median	249	15	UHGV
Prokka	UHGV-0014520	GV	Median	498	15	UHGV
Pharokka	UHGV-0014521	Normal	Capacity	70.5598	15	UHGV
Pharokka	UHGV-0014521	GV	Capacity	91.4271	15	UHGV
Pharokka	UHGV-0014521	Normal	Genes_per_KB	1.75288	15	UHGV
Pharokka	UHGV-0014521	GV	Genes_per_KB	0.871371	15	UHGV
Pharokka	UHGV-0014521	Normal	Hypotheticals_percentage	87.8613	15	UHGV
Pharokka	UHGV-0014521	GV	Hypotheticals_percentage	79.0698	15	UHGV
Pharokka	UHGV-0014521	Normal	Median	339	15	UHGV
Pharokka	UHGV-0014521	GV	Median	561	15	UHGV
Prokka	UHGV-0014521	Normal	Capacity	71.1576	15	UHGV
Prokka	UHGV-0014521	GV	Capacity	71.1576	15	UHGV
Prokka	UHGV-0014521	Normal	Genes_per_KB	1.7934	15	UHGV
Prokka	UHGV-0014521	GV	Genes_per_KB	1.7934	15	UHGV
Prokka	UHGV-0014521	Normal	Hypotheticals_percentage	87.5706	15	UHGV
Prokka	UHGV-0014521	GV	Hypotheticals_percentage	87.0056	15	UHGV
Prokka	UHGV-0014521	Normal	Median	333	15	UHGV
Prokka	UHGV-0014521	GV	Median	333	15	UHGV
Pharokka	UHGV-0014789	Normal	Capacity	73.8342	15	UHGV
Pharokka	UHGV-0014789	GV	Capacity	85.4708	15	UHGV
Pharokka	UHGV-0014789	Normal	Genes_per_KB	1.47875	15	UHGV
Pharokka	UHGV-0014789	GV	Genes_per_KB	1.23117	15	UHGV
Pharokka	UHGV-0014789	Normal	Hypotheticals_percentage	73.7557	15	UHGV
Pharokka	UHGV-0014789	GV	Hypotheticals_percentage	69.5652	15	UHGV
Pharokka	UHGV-0014789	Normal	Median	384	15	UHGV
Pharokka	UHGV-0014789	GV	Median	448.5	15	UHGV
Prokka	UHGV-0014789	Normal	Capacity	75.0922	15	UHGV
Prokka	UHGV-0014789	GV	Capacity	86.8251	15	UHGV
Prokka	UHGV-0014789	Normal	Genes_per_KB	1.67279	15	UHGV
Prokka	UHGV-0014789	GV	Genes_per_KB	1.43191	15	UHGV
Prokka	UHGV-0014789	Normal	Hypotheticals_percentage	68.4	15	UHGV
Prokka	UHGV-0014789	GV	Hypotheticals_percentage	62.1495	15	UHGV
Prokka	UHGV-0014789	Normal	Median	327	15	UHGV
Prokka	UHGV-0014789	GV	Median	388.5	15	UHGV
Pharokka	UHGV-0014790	Normal	Capacity	69.7917	15	UHGV
Pharokka	UHGV-0014790	GV	Capacity	92.5176	15	UHGV
Pharokka	UHGV-0014790	Normal	Genes_per_KB	1.93543	15	UHGV
Pharokka	UHGV-0014790	GV	Genes_per_KB	1.04513	15	UHGV
Pharokka	UHGV-0014790	Normal	Hypotheticals_percentage	78	15	UHGV
Pharokka	UHGV-0014790	GV	Hypotheticals_percentage	59.2593	15	UHGV
Pharokka	UHGV-0014790	Normal	Median	216	15	UHGV
Pharokka	UHGV-0014790	GV	Median	459	15	UHGV
Prokka	UHGV-0014790	Normal	Capacity	69.1531	15	UHGV
Prokka	UHGV-0014790	GV	Capacity	69.1531	15	UHGV
Prokka	UHGV-0014790	Normal	Genes_per_KB	1.89673	15	UHGV
Prokka	UHGV-0014790	GV	Genes_per_KB	1.89673	15	UHGV
Prokka	UHGV-0014790	Normal	Hypotheticals_percentage	81.6327	15	UHGV
Prokka	UHGV-0014790	GV	Hypotheticals_percentage	81.6327	15	UHGV
Prokka	UHGV-0014790	Normal	Median	216	15	UHGV
Prokka	UHGV-0014790	GV	Median	216	15	UHGV
Pharokka	UHGV-0014815	Normal	Capacity	75.3441	15	UHGV
Pharokka	UHGV-0014815	GV	Capacity	91.4098	15	UHGV
Pharokka	UHGV-0014815	Normal	Genes_per_KB	1.70706	15	UHGV
Pharokka	UHGV-0014815	GV	Genes_per_KB	1.33796	15	UHGV
Pharokka	UHGV-0014815	Normal	Hypotheticals_percentage	81.8182	15	UHGV
Pharokka	UHGV-0014815	GV	Hypotheticals_percentage	73.6677	15	UHGV
Pharokka	UHGV-0014815	Normal	Median	324	15	UHGV
Pharokka	UHGV-0014815	GV	Median	483	15	UHGV
Prokka	UHGV-0014815	Normal	Capacity	75.2582	15	UHGV
Prokka	UHGV-0014815	GV	Capacity	91.768	15	UHGV
Prokka	UHGV-0014815	Normal	Genes_per_KB	1.74061	15	UHGV
Prokka	UHGV-0014815	GV	Genes_per_KB	1.3841	15	UHGV
Prokka	UHGV-0014815	Normal	Hypotheticals_percentage	82.8916	15	UHGV
Prokka	UHGV-0014815	GV	Hypotheticals_percentage	76.6667	15	UHGV
Prokka	UHGV-0014815	Normal	Median	321	15	UHGV
Prokka	UHGV-0014815	GV	Median	478.5	15	UHGV
Pharokka	UHGV-0014816	Normal	Capacity	61.7453	15	UHGV
Pharokka	UHGV-0014816	GV	Capacity	85.8212	15	UHGV
Pharokka	UHGV-0014816	Normal	Genes_per_KB	1.75725	15	UHGV
Pharokka	UHGV-0014816	GV	Genes_per_KB	1.26564	15	UHGV
Pharokka	UHGV-0014816	Normal	Hypotheticals_percentage	82.4405	15	UHGV
Pharokka	UHGV-0014816	GV	Hypotheticals_percentage	74.3802	15	UHGV
Pharokka	UHGV-0014816	Normal	Median	255	15	UHGV
Pharokka	UHGV-0014816	GV	Median	420	15	UHGV
Prokka	UHGV-0014816	Normal	Capacity	62.386	15	UHGV
Prokka	UHGV-0014816	GV	Capacity	83.4102	15	UHGV
Prokka	UHGV-0014816	Normal	Genes_per_KB	1.84093	15	UHGV
Prokka	UHGV-0014816	GV	Genes_per_KB	1.3284	15	UHGV
Prokka	UHGV-0014816	Normal	Hypotheticals_percentage	82.9545	15	UHGV
Prokka	UHGV-0014816	GV	Hypotheticals_percentage	72.0472	15	UHGV
Prokka	UHGV-0014816	Normal	Median	244.5	15	UHGV
Prokka	UHGV-0014816	GV	Median	378	15	UHGV
Pharokka	UHGV-0014860	Normal	Capacity	63.3788	15	UHGV
Pharokka	UHGV-0014860	GV	Capacity	92.1253	15	UHGV
Pharokka	UHGV-0014860	Normal	Genes_per_KB	1.80419	15	UHGV
Pharokka	UHGV-0014860	GV	Genes_per_KB	1.26401	15	UHGV
Pharokka	UHGV-0014860	Normal	Hypotheticals_percentage	88.024	15	UHGV
Pharokka	UHGV-0014860	GV	Hypotheticals_percentage	81.1966	15	UHGV
Pharokka	UHGV-0014860	Normal	Median	259.5	15	UHGV
Pharokka	UHGV-0014860	GV	Median	409.5	15	UHGV
Prokka	UHGV-0014860	Normal	Capacity	63.744	15	UHGV
Prokka	UHGV-0014860	GV	Capacity	92.8956	15	UHGV
Prokka	UHGV-0014860	Normal	Genes_per_KB	1.8528	15	UHGV
Prokka	UHGV-0014860	GV	Genes_per_KB	1.33423	15	UHGV
Prokka	UHGV-0014860	Normal	Hypotheticals_percentage	87.172	15	UHGV
Prokka	UHGV-0014860	GV	Hypotheticals_percentage	80.9717	15	UHGV
Prokka	UHGV-0014860	Normal	Median	255	15	UHGV
Prokka	UHGV-0014860	GV	Median	396	15	UHGV
Pharokka	UHGV-0015122	Normal	Capacity	73.0908	15	UHGV
Pharokka	UHGV-0015122	GV	Capacity	90.9769	15	UHGV
Pharokka	UHGV-0015122	Normal	Genes_per_KB	1.82149	15	UHGV
Pharokka	UHGV-0015122	GV	Genes_per_KB	1.15509	15	UHGV
Pharokka	UHGV-0015122	Normal	Hypotheticals_percentage	58.5366	15	UHGV
Pharokka	UHGV-0015122	GV	Hypotheticals_percentage	46.1538	15	UHGV
Pharokka	UHGV-0015122	Normal	Median	363	15	UHGV
Pharokka	UHGV-0015122	GV	Median	477	15	UHGV
Prokka	UHGV-0015122	Normal	Capacity	72.1311	15	UHGV
Prokka	UHGV-0015122	GV	Capacity	72.1311	15	UHGV
Prokka	UHGV-0015122	Normal	Genes_per_KB	1.77707	15	UHGV
Prokka	UHGV-0015122	GV	Genes_per_KB	1.77707	15	UHGV
Prokka	UHGV-0015122	Normal	Hypotheticals_percentage	72.5	15	UHGV
Prokka	UHGV-0015122	GV	Hypotheticals_percentage	72.5	15	UHGV
Prokka	UHGV-0015122	Normal	Median	366	15	UHGV
Prokka	UHGV-0015122	GV	Median	366	15	UHGV
Pharokka	UHGV-0015433	Normal	Capacity	67.3139	15	UHGV
Pharokka	UHGV-0015433	GV	Capacity	90.5549	15	UHGV
Pharokka	UHGV-0015433	Normal	Genes_per_KB	1.66874	15	UHGV
Pharokka	UHGV-0015433	GV	Genes_per_KB	0.950676	15	UHGV
Pharokka	UHGV-0015433	Normal	Hypotheticals_percentage	89.697	15	UHGV
Pharokka	UHGV-0015433	GV	Hypotheticals_percentage	80.8511	15	UHGV
Pharokka	UHGV-0015433	Normal	Median	339	15	UHGV
Pharokka	UHGV-0015433	GV	Median	537	15	UHGV
Prokka	UHGV-0015433	Normal	Capacity	66.7506	15	UHGV
Prokka	UHGV-0015433	GV	Capacity	66.7506	15	UHGV
Prokka	UHGV-0015433	Normal	Genes_per_KB	1.66874	15	UHGV
Prokka	UHGV-0015433	GV	Genes_per_KB	1.66874	15	UHGV
Prokka	UHGV-0015433	Normal	Hypotheticals_percentage	88.4848	15	UHGV
Prokka	UHGV-0015433	GV	Hypotheticals_percentage	88.4848	15	UHGV
Prokka	UHGV-0015433	Normal	Median	330	15	UHGV
Prokka	UHGV-0015433	GV	Median	330	15	UHGV
Pharokka	UHGV-0015475	Normal	Capacity	64.5488	15	UHGV
Pharokka	UHGV-0015475	GV	Capacity	91.469	15	UHGV
Pharokka	UHGV-0015475	Normal	Genes_per_KB	1.82786	15	UHGV
Pharokka	UHGV-0015475	GV	Genes_per_KB	0.899871	15	UHGV
Pharokka	UHGV-0015475	Normal	Hypotheticals_percentage	88.2051	15	UHGV
Pharokka	UHGV-0015475	GV	Hypotheticals_percentage	78.125	15	UHGV
Pharokka	UHGV-0015475	Normal	Median	288	15	UHGV
Pharokka	UHGV-0015475	GV	Median	586.5	15	UHGV
Prokka	UHGV-0015475	Normal	Capacity	64.2189	15	UHGV
Prokka	UHGV-0015475	GV	Capacity	89.8202	15	UHGV
Prokka	UHGV-0015475	Normal	Genes_per_KB	1.80911	15	UHGV
Prokka	UHGV-0015475	GV	Genes_per_KB	0.927992	15	UHGV
Prokka	UHGV-0015475	Normal	Hypotheticals_percentage	89.1192	15	UHGV
Prokka	UHGV-0015475	GV	Hypotheticals_percentage	78.7879	15	UHGV
Prokka	UHGV-0015475	Normal	Median	291	15	UHGV
Prokka	UHGV-0015475	GV	Median	567	15	UHGV
Pharokka	UHGV-0015651	Normal	Capacity	56.7232	15	UHGV
Pharokka	UHGV-0015651	GV	Capacity	85.0869	15	UHGV
Pharokka	UHGV-0015651	Normal	Genes_per_KB	1.62341	15	UHGV
Pharokka	UHGV-0015651	GV	Genes_per_KB	1.18523	15	UHGV
Pharokka	UHGV-0015651	Normal	Hypotheticals_percentage	80.531	15	UHGV
Pharokka	UHGV-0015651	GV	Hypotheticals_percentage	76.9697	15	UHGV
Pharokka	UHGV-0015651	Normal	Median	252	15	UHGV
Pharokka	UHGV-0015651	GV	Median	441	15	UHGV
Prokka	UHGV-0015651	Normal	Capacity	57.7087	15	UHGV
Prokka	UHGV-0015651	GV	Capacity	86.2599	15	UHGV
Prokka	UHGV-0015651	Normal	Genes_per_KB	1.75989	15	UHGV
Prokka	UHGV-0015651	GV	Genes_per_KB	1.34327	15	UHGV
Prokka	UHGV-0015651	Normal	Hypotheticals_percentage	78.7755	15	UHGV
Prokka	UHGV-0015651	GV	Hypotheticals_percentage	69.5187	15	UHGV
Prokka	UHGV-0015651	Normal	Median	237	15	UHGV
Prokka	UHGV-0015651	GV	Median	378	15	UHGV
Pharokka	UHGV-0015702	Normal	Capacity	77.2001	15	UHGV
Pharokka	UHGV-0015702	GV	Capacity	84.2375	15	UHGV
Pharokka	UHGV-0015702	Normal	Genes_per_KB	1.53137	15	UHGV
Pharokka	UHGV-0015702	GV	Genes_per_KB	1.27844	15	UHGV
Pharokka	UHGV-0015702	Normal	Hypotheticals_percentage	84.0841	15	UHGV
Pharokka	UHGV-0015702	GV	Hypotheticals_percentage	81.295	15	UHGV
Pharokka	UHGV-0015702	Normal	Median	375	15	UHGV
Pharokka	UHGV-0015702	GV	Median	472.5	15	UHGV
Prokka	UHGV-0015702	Normal	Capacity	77.7685	15	UHGV
Prokka	UHGV-0015702	GV	Capacity	85.4654	15	UHGV
Prokka	UHGV-0015702	Normal	Genes_per_KB	1.60954	15	UHGV
Prokka	UHGV-0015702	GV	Genes_per_KB	1.38421	15	UHGV
Prokka	UHGV-0015702	Normal	Hypotheticals_percentage	82.8571	15	UHGV
Prokka	UHGV-0015702	GV	Hypotheticals_percentage	78.4053	15	UHGV
Prokka	UHGV-0015702	Normal	Median	363	15	UHGV
Prokka	UHGV-0015702	GV	Median	447	15	UHGV
Pharokka	UHGV-0015843	Normal	Capacity	60.4574	15	UHGV
Pharokka	UHGV-0015843	GV	Capacity	91.5514	15	UHGV
Pharokka	UHGV-0015843	Normal	Genes_per_KB	1.74519	15	UHGV
Pharokka	UHGV-0015843	GV	Genes_per_KB	1.24958	15	UHGV
Pharokka	UHGV-0015843	Normal	Hypotheticals_percentage	90.0302	15	UHGV
Pharokka	UHGV-0015843	GV	Hypotheticals_percentage	83.1224	15	UHGV
Pharokka	UHGV-0015843	Normal	Median	255	15	UHGV
Pharokka	UHGV-0015843	GV	Median	414	15	UHGV
Prokka	UHGV-0015843	Normal	Capacity	61.1692	15	UHGV
Prokka	UHGV-0015843	GV	Capacity	92.2379	15	UHGV
Prokka	UHGV-0015843	Normal	Genes_per_KB	1.81373	15	UHGV
Prokka	UHGV-0015843	GV	Genes_per_KB	1.30758	15	UHGV
Prokka	UHGV-0015843	Normal	Hypotheticals_percentage	89.2442	15	UHGV
Prokka	UHGV-0015843	GV	Hypotheticals_percentage	82.2581	15	UHGV
Prokka	UHGV-0015843	Normal	Median	247.5	15	UHGV
Prokka	UHGV-0015843	GV	Median	405	15	UHGV
Pharokka	UHGV-0015997	Normal	Capacity	71.6555	15	UHGV
Pharokka	UHGV-0015997	GV	Capacity	83.9693	15	UHGV
Pharokka	UHGV-0015997	Normal	Genes_per_KB	1.66625	15	UHGV
Pharokka	UHGV-0015997	GV	Genes_per_KB	1.13833	15	UHGV
Pharokka	UHGV-0015997	Normal	Hypotheticals_percentage	77.2277	15	UHGV
Pharokka	UHGV-0015997	GV	Hypotheticals_percentage	71.0145	15	UHGV
Pharokka	UHGV-0015997	Normal	Median	342	15	UHGV
Pharokka	UHGV-0015997	GV	Median	507	15	UHGV
Prokka	UHGV-0015997	Normal	Capacity	71.6506	15	UHGV
Prokka	UHGV-0015997	GV	Capacity	84.2588	15	UHGV
Prokka	UHGV-0015997	Normal	Genes_per_KB	1.69925	15	UHGV
Prokka	UHGV-0015997	GV	Genes_per_KB	1.18782	15	UHGV
Prokka	UHGV-0015997	Normal	Hypotheticals_percentage	79.6117	15	UHGV
Prokka	UHGV-0015997	GV	Hypotheticals_percentage	72.9167	15	UHGV
Prokka	UHGV-0015997	Normal	Median	331.5	15	UHGV
Prokka	UHGV-0015997	GV	Median	502.5	15	UHGV
Pharokka	UHGV-0016401	Normal	Capacity	52.5295	15	UHGV
Pharokka	UHGV-0016401	GV	Capacity	84.8451	15	UHGV
Pharokka	UHGV-0016401	Normal	Genes_per_KB	1.80021	15	UHGV
Pharokka	UHGV-0016401	GV	Genes_per_KB	1.24913	15	UHGV
Pharokka	UHGV-0016401	Normal	Hypotheticals_percentage	75.5102	15	UHGV
Pharokka	UHGV-0016401	GV	Hypotheticals_percentage	55.8824	15	UHGV
Pharokka	UHGV-0016401	Normal	Median	264	15	UHGV
Pharokka	UHGV-0016401	GV	Median	388.5	15	UHGV
Prokka	UHGV-0016401	Normal	Capacity	52.8087	15	UHGV
Prokka	UHGV-0016401	GV	Capacity	52.8087	15	UHGV
Prokka	UHGV-0016401	Normal	Genes_per_KB	1.83695	15	UHGV
Prokka	UHGV-0016401	GV	Genes_per_KB	1.83695	15	UHGV
Prokka	UHGV-0016401	Normal	Hypotheticals_percentage	78	15	UHGV
Prokka	UHGV-0016401	GV	Hypotheticals_percentage	78	15	UHGV
Prokka	UHGV-0016401	Normal	Median	252	15	UHGV
Prokka	UHGV-0016401	GV	Median	252	15	UHGV
Pharokka	UHGV-0016670	Normal	Capacity	64.213	15	UHGV
Pharokka	UHGV-0016670	GV	Capacity	93.1835	15	UHGV
Pharokka	UHGV-0016670	Normal	Genes_per_KB	1.92974	15	UHGV
Pharokka	UHGV-0016670	GV	Genes_per_KB	1.35839	15	UHGV
Pharokka	UHGV-0016670	Normal	Hypotheticals_percentage	88.2175	15	UHGV
Pharokka	UHGV-0016670	GV	Hypotheticals_percentage	81.9742	15	UHGV
Pharokka	UHGV-0016670	Normal	Median	249	15	UHGV
Pharokka	UHGV-0016670	GV	Median	378	15	UHGV
Prokka	UHGV-0016670	Normal	Capacity	64.4695	15	UHGV
Prokka	UHGV-0016670	GV	Capacity	92.0986	15	UHGV
Prokka	UHGV-0016670	Normal	Genes_per_KB	1.97055	15	UHGV
Prokka	UHGV-0016670	GV	Genes_per_KB	1.4575	15	UHGV
Prokka	UHGV-0016670	Normal	Hypotheticals_percentage	88.7574	15	UHGV
Prokka	UHGV-0016670	GV	Hypotheticals_percentage	83.2	15	UHGV
Prokka	UHGV-0016670	Normal	Median	244.5	15	UHGV
Prokka	UHGV-0016670	GV	Median	345	15	UHGV
Pharokka	UHGV-0016703	Normal	Capacity	62.8804	15	UHGV
Pharokka	UHGV-0016703	GV	Capacity	84.0212	15	UHGV
Pharokka	UHGV-0016703	Normal	Genes_per_KB	1.80691	15	UHGV
Pharokka	UHGV-0016703	GV	Genes_per_KB	1.35518	15	UHGV
Pharokka	UHGV-0016703	Normal	Hypotheticals_percentage	68.1818	15	UHGV
Pharokka	UHGV-0016703	GV	Hypotheticals_percentage	48.4848	15	UHGV
Pharokka	UHGV-0016703	Normal	Median	249	15	UHGV
Pharokka	UHGV-0016703	GV	Median	384	15	UHGV
Prokka	UHGV-0016703	Normal	Capacity	62.8804	15	UHGV
Prokka	UHGV-0016703	GV	Capacity	62.8804	15	UHGV
Prokka	UHGV-0016703	Normal	Genes_per_KB	1.80691	15	UHGV
Prokka	UHGV-0016703	GV	Genes_per_KB	1.80691	15	UHGV
Prokka	UHGV-0016703	Normal	Hypotheticals_percentage	72.7273	15	UHGV
Prokka	UHGV-0016703	GV	Hypotheticals_percentage	72.7273	15	UHGV
Prokka	UHGV-0016703	Normal	Median	249	15	UHGV
Prokka	UHGV-0016703	GV	Median	249	15	UHGV
Pharokka	UHGV-0016768	Normal	Capacity	79.6472	15	UHGV
Pharokka	UHGV-0016768	GV	Capacity	79.1853	15	UHGV
Pharokka	UHGV-0016768	Normal	Genes_per_KB	1.49538	15	UHGV
Pharokka	UHGV-0016768	GV	Genes_per_KB	1.20611	15	UHGV
Pharokka	UHGV-0016768	Normal	Hypotheticals_percentage	82.2951	15	UHGV
Pharokka	UHGV-0016768	GV	Hypotheticals_percentage	78.8618	15	UHGV
Pharokka	UHGV-0016768	Normal	Median	390	15	UHGV
Pharokka	UHGV-0016768	GV	Median	427.5	15	UHGV
Prokka	UHGV-0016768	Normal	Capacity	80.0144	15	UHGV
Prokka	UHGV-0016768	GV	Capacity	80.4616	15	UHGV
Prokka	UHGV-0016768	Normal	Genes_per_KB	1.54441	15	UHGV
Prokka	UHGV-0016768	GV	Genes_per_KB	1.27965	15	UHGV
Prokka	UHGV-0016768	Normal	Hypotheticals_percentage	80.9524	15	UHGV
Prokka	UHGV-0016768	GV	Hypotheticals_percentage	77.3946	15	UHGV
Prokka	UHGV-0016768	Normal	Median	381	15	UHGV
Prokka	UHGV-0016768	GV	Median	414	15	UHGV
Pharokka	UHGV-0016781	Normal	Capacity	64.1671	15	UHGV
Pharokka	UHGV-0016781	GV	Capacity	90.5051	15	UHGV
Pharokka	UHGV-0016781	Normal	Genes_per_KB	1.96282	15	UHGV
Pharokka	UHGV-0016781	GV	Genes_per_KB	0.943297	15	UHGV
Pharokka	UHGV-0016781	Normal	Hypotheticals_percentage	91.7476	15	UHGV
Pharokka	UHGV-0016781	GV	Hypotheticals_percentage	81.8182	15	UHGV
Pharokka	UHGV-0016781	Normal	Median	237	15	UHGV
Pharokka	UHGV-0016781	GV	Median	534	15	UHGV
Prokka	UHGV-0016781	Normal	Capacity	64.5301	15	UHGV
Prokka	UHGV-0016781	GV	Capacity	91.9086	15	UHGV
Prokka	UHGV-0016781	Normal	Genes_per_KB	2.01046	15	UHGV
Prokka	UHGV-0016781	GV	Genes_per_KB	1.01952	15	UHGV
Prokka	UHGV-0016781	Normal	Hypotheticals_percentage	90.5213	15	UHGV
Prokka	UHGV-0016781	GV	Hypotheticals_percentage	79.4393	15	UHGV
Prokka	UHGV-0016781	Normal	Median	231	15	UHGV
Prokka	UHGV-0016781	GV	Median	498	15	UHGV
Pharokka	UHGV-0016789	Normal	Capacity	80.8859	15	UHGV
Pharokka	UHGV-0016789	GV	Capacity	84.7861	15	UHGV
Pharokka	UHGV-0016789	Normal	Genes_per_KB	1.60344	15	UHGV
Pharokka	UHGV-0016789	GV	Genes_per_KB	1.24211	15	UHGV
Pharokka	UHGV-0016789	Normal	Hypotheticals_percentage	78.4038	15	UHGV
Pharokka	UHGV-0016789	GV	Hypotheticals_percentage	75.1515	15	UHGV
Pharokka	UHGV-0016789	Normal	Median	339	15	UHGV
Pharokka	UHGV-0016789	GV	Median	393	15	UHGV
Prokka	UHGV-0016789	Normal	Capacity	81.6244	15	UHGV
Prokka	UHGV-0016789	GV	Capacity	84.899	15	UHGV
Prokka	UHGV-0016789	Normal	Genes_per_KB	1.70131	15	UHGV
Prokka	UHGV-0016789	GV	Genes_per_KB	1.33244	15	UHGV
Prokka	UHGV-0016789	Normal	Hypotheticals_percentage	77.4336	15	UHGV
Prokka	UHGV-0016789	GV	Hypotheticals_percentage	71.7514	15	UHGV
Prokka	UHGV-0016789	Normal	Median	319.5	15	UHGV
Prokka	UHGV-0016789	GV	Median	369	15	UHGV
Pharokka	UHGV-0016932	Normal	Capacity	60.5528	15	UHGV
Pharokka	UHGV-0016932	GV	Capacity	85.249	15	UHGV
Pharokka	UHGV-0016932	Normal	Genes_per_KB	1.60055	15	UHGV
Pharokka	UHGV-0016932	GV	Genes_per_KB	1.25449	15	UHGV
Pharokka	UHGV-0016932	Normal	Hypotheticals_percentage	59.4595	15	UHGV
Pharokka	UHGV-0016932	GV	Hypotheticals_percentage	41.3793	15	UHGV
Pharokka	UHGV-0016932	Normal	Median	261	15	UHGV
Pharokka	UHGV-0016932	GV	Median	387	15	UHGV
Prokka	UHGV-0016932	Normal	Capacity	60.5528	15	UHGV
Prokka	UHGV-0016932	GV	Capacity	60.5528	15	UHGV
Prokka	UHGV-0016932	Normal	Genes_per_KB	1.60055	15	UHGV
Prokka	UHGV-0016932	GV	Genes_per_KB	1.60055	15	UHGV
Prokka	UHGV-0016932	Normal	Hypotheticals_percentage	72.973	15	UHGV
Prokka	UHGV-0016932	GV	Hypotheticals_percentage	72.973	15	UHGV
Prokka	UHGV-0016932	Normal	Median	261	15	UHGV
Prokka	UHGV-0016932	GV	Median	261	15	UHGV
Pharokka	UHGV-0016941	Normal	Capacity	63.4093	15	UHGV
Pharokka	UHGV-0016941	GV	Capacity	85.2165	15	UHGV
Pharokka	UHGV-0016941	Normal	Genes_per_KB	1.64692	15	UHGV
Pharokka	UHGV-0016941	GV	Genes_per_KB	1.10298	15	UHGV
Pharokka	UHGV-0016941	Normal	Hypotheticals_percentage	79.5107	15	UHGV
Pharokka	UHGV-0016941	GV	Hypotheticals_percentage	71.2329	15	UHGV
Pharokka	UHGV-0016941	Normal	Median	267	15	UHGV
Pharokka	UHGV-0016941	GV	Median	486	15	UHGV
Prokka	UHGV-0016941	Normal	Capacity	64.1401	15	UHGV
Prokka	UHGV-0016941	GV	Capacity	88.0385	15	UHGV
Prokka	UHGV-0016941	Normal	Genes_per_KB	1.76275	15	UHGV
Prokka	UHGV-0016941	GV	Genes_per_KB	1.29436	15	UHGV
Prokka	UHGV-0016941	Normal	Hypotheticals_percentage	78.2857	15	UHGV
Prokka	UHGV-0016941	GV	Hypotheticals_percentage	66.9261	15	UHGV
Prokka	UHGV-0016941	Normal	Median	253.5	15	UHGV
Prokka	UHGV-0016941	GV	Median	411	15	UHGV
Pharokka	UHGV-0017009	Normal	Capacity	65.8066	15	UHGV
Pharokka	UHGV-0017009	GV	Capacity	85.0487	15	UHGV
Pharokka	UHGV-0017009	Normal	Genes_per_KB	1.81987	15	UHGV
Pharokka	UHGV-0017009	GV	Genes_per_KB	1.33457	15	UHGV
Pharokka	UHGV-0017009	Normal	Hypotheticals_percentage	62.2222	15	UHGV
Pharokka	UHGV-0017009	GV	Hypotheticals_percentage	51.5152	15	UHGV
Pharokka	UHGV-0017009	Normal	Median	261	15	UHGV
Pharokka	UHGV-0017009	GV	Median	363	15	UHGV
Prokka	UHGV-0017009	Normal	Capacity	64.8481	15	UHGV
Prokka	UHGV-0017009	GV	Capacity	64.8481	15	UHGV
Prokka	UHGV-0017009	Normal	Genes_per_KB	1.77943	15	UHGV
Prokka	UHGV-0017009	GV	Genes_per_KB	1.77943	15	UHGV
Prokka	UHGV-0017009	Normal	Hypotheticals_percentage	75	15	UHGV
Prokka	UHGV-0017009	GV	Hypotheticals_percentage	75	15	UHGV
Prokka	UHGV-0017009	Normal	Median	262.5	15	UHGV
Prokka	UHGV-0017009	GV	Median	262.5	15	UHGV
Pharokka	UHGV-0017341	Normal	Capacity	80.2084	15	UHGV
Pharokka	UHGV-0017341	GV	Capacity	83.9953	15	UHGV
Pharokka	UHGV-0017341	Normal	Genes_per_KB	1.58904	15	UHGV
Pharokka	UHGV-0017341	GV	Genes_per_KB	1.37925	15	UHGV
Pharokka	UHGV-0017341	Normal	Hypotheticals_percentage	83.427	15	UHGV
[truncated: 10,603 more rows]
